# Supplementary material for: Grain arsenic accumulation is independent of agronomic traits in rice under field conditions
Source: Physiol Mol Biol Plants. 2025 Jun 21;31(10):1793–8. doi: 10.1007/s12298-025-01597-z (PMC12559551; doi:10.1007/s12298-025-01597-z)
Supplement: Supplementary file 2 — Supplementary file2 (XLSX 46 KB) [file 12298_2025_1597_MOESM2_ESM.xlsx]

## Sheet: Read me
Supplementary Table 2: Mean values of various agro-morphological traits in 120 diverse accessions under control and naturally As-contaminated site.
S.No.	Traits abbreviation	Full form
1	DTF	Days to 50% flowering
2	PH	Plant height (cm)
3	FLL	Flag leaf length (cm)
4	FLW	Flag leaf width (cm)
5	FLA	Flag leaf area (cm2)
6	PaL	Panicle length (cm)
7	NoT	Number of tiller
8	NoET	Number of effective tiller
9	BY	Biological yield (g)
10	GY	Grain yield (g)
11	HI	Harvest index
12	NoFG	Number of filled grains
13	NoUG	Number of unfilled grains
14	TG	Total grains
15	SPF	Spikelet fertility (%)
16	LG	Grain length (mm)
17	WG	Grain width (mm)
18	L/B	Grain Length/Breadth
19	SI	Seed index (g)
20	AsG	Grain Arsenic (mg kg-1)

## Sheet: List of Genotypes
SI.No	Genotypes	Category
1	Pooja	Popular cultivars
2	TN1	Popular cultivars			Popular cultivars - 44
3	Indira Sugandhit Dhan 1	Popular cultivars			Farmer's variety - 66
4	MTU 1010	Popular cultivars			Mutants - 10
5	IR 64	Popular cultivars
6	Kalajeera	Farmer's variety
7	Makhan Dhan	Farmer's variety
8	Bhata Dubraj	Farmer's variety
9	Dawar dhan	Farmer's variety
10	Siyar Dhan	Farmer's variety
11	Vikram TCR	Mutant
12	Bhata Mahsuri	Popular cultivars
13	Chhindmauri	Farmer's variety
14	Dudhiya Dawar	Farmer's variety
15	Tilkormel mutant-8	Mutant
16	Kari Alcha	Farmer's variety
17	C.G. Jawaphool Trombay	Mutant
18	Kadamphool	Farmer's variety
19	Nandel	Popular cultivars
20	Salai Pankhi	Farmer's variety
21	RRF- 127	Popular cultivars
22	Alsakar	Farmer's variety
23	Dubraj Sel 1	Popular cultivars
24	Chapti Gurmatiya	Farmer's variety
25	Karhani	Farmer's variety
26	C.G. Zinc Rice - 2	Popular cultivars
27	Bamleshwari	Popular cultivars
28	C.G Devbhog	Popular cultivars
29	Kubri Mohar	Farmer's variety
30	Natural Sudha Gold	Popular cultivars
31	Natural Madhu Gold	Popular cultivars
32	Aazadi	Farmer's variety
33	Shyamala Dhan	Popular cultivars
34	Maheshwari	Popular cultivars
35	Karma Mahsuri	Popular cultivars
36	Jaldubbi	Popular cultivars
37	Tarun Bhog sel 1	Popular cultivars
38	C.G. Sugandhit Bhog	Popular cultivars
39	Rajeshwari	Popular cultivars
40	TCDM-1	Mutant
41	Mahamaya	Popular cultivars
42	Zinco Rice MS	Popular cultivars
43	Badsabhog Sel 1	Popular cultivars
44	Danteshwari	Popular cultivars
45	Protezin	Popular cultivars
46	Poornima	Popular cultivars
47	Chandrahasini	Popular cultivars
48	Indira Areobic 1	Popular cultivars
49	C.G. Zinc Rice 1	Popular cultivars
50	Vishnubhog sel 1	Popular cultivars
51	C.G. Madhuraj 55	Popular cultivars
52	Samleshwari	Popular cultivars
53	Khitish	Farmer's variety
54	Kanaklata	Farmer's variety
55	Adhoni Bora	Farmer's variety
56	Dehradun Basmati	Popular cultivars
57	G.B - 2	Popular cultivars
58	BR 15	Popular cultivars
59	Bastul	Farmer's variety
60	Bahadur Sel 1	Popular cultivars
61	Phulihuri	Farmer's variety
62	Harinakhuri	Farmer's variety
63	Batashabhog	Popular cultivars
64	Murisaal	Farmer's variety
65	CR-800	Popular cultivars
66	KonJoha	Farmer's variety
67	Sata Dhan	Farmer's variety
68	Chirainakhi	Farmer's variety
69	Kerkersali	Farmer's variety
70	Bor Chakuwa	Farmer's variety
71	Kalabhog	Farmer's variety
72	Dhaniya	Farmer's variety
73	Gomi Bor	Farmer's variety
74	Badumoni	Farmer's variety
75	Jawaphool	Farmer's variety
76	Vishnubhog sel	Popular cultivars
77	Maharaji	Farmer's variety
78	Pihu	Farmer's variety
79	Alsakar mutant 3	Mutant
80	Kadamphool parent	Farmer's variety
81	Jhilli Mutant 13-5	Mutant
82	Safri 17 Parent	Popular cultivars
83	Vishnubhog Mutant 71-4	Mutant
84	Dubraj Selection 1	Popular cultivars
85	Rudra Parent	Farmer's variety
86	TCDM 1	Mutant
87	Gudma Dhan	Farmer's variety
88	Sanchuriya Mutant 6	Mutant
89	Mohlayi Banko	Farmer's variety
90	Raghunath	Farmer's variety
91	Vishnu Bhog Parent	Popular cultivars
92	Badam Dhan	Farmer's variety
93	Nandel parent	Farmer's variety
94	Ramli Chonch	Farmer's variety
95	Danighoda	Farmer's variety
96	Tulsi Manjari	Farmer's variety
97	Piwari Luchai	Farmer's variety
98	Suapankhi	Farmer's variety
99	Luchai Mutant 1	Mutant
100	Nagpuriya Gurmatiya	Farmer's variety
101	Govardhan Kalikamod	Farmer's variety
102	B.D. Safri	Farmer's variety
103	Sanchuriya Parent	Farmer's variety
104	Jhilli Parent	Farmer's variety
105	RRF- 105	Popular cultivars
106	Luchai	Farmer's variety
107	Nagri Dubraj	Farmer's variety
108	Jeera Phool	Farmer's variety
109	Ambemohar parent	Farmer's variety
110	Mota chudi	Farmer's variety
111	Chote Gurmatiya	Farmer's variety
112	Falod Dhan	Farmer's variety
113	Kardhani	Farmer's variety
114	Khatiyapati	Farmer's variety
115	Mainpat 1	Farmer's variety
116	Savani	Farmer's variety
117	Ajan Dhan	Farmer's variety
118	Sadachar	Farmer's variety
119	Bade Khujji	Farmer's variety
120	Ratan Chudi	Farmer's variety

## Sheet: Control-Site
Control-site
SI.No	Genotypes	BY	DTF	FLA	FLL	FLW	GY	HI	L/B	LG	NoET	NoFG	NoT	NoUG	PaL	PH	SI	SPF	TG	WG
1	Pooja	276.3	93.2	46.8	36.1	1.7	206.8	0.7	3.3	8.1	14.6	140.2	15.5	13.8	26.3	90.5	2.1	91	154	2.4
2	TN1	73.7	78.2	59.1	39	1.9	60.4	0.8	3.4	8	9.4	150.8	10.4	9.2	26.4	91.6	2.1	94.2	160	2.4
3	Indira Sugandhit Dhan 1	324.4	93	48.9	33.3	1.9	200.4	0.6	3.6	9.3	10	88	11.2	13	23.4	110	2.5	87.1	101	2.6
4	MTU 1010	247.5	86.2	31.2	29	1.4	164.8	0.7	3.1	8.5	10.4	107.1	11.2	11.2	24.4	79.7	2.3	90.6	118.3	2.8
5	IR 64	269.7	93	57.3	33.8	2.2	161.4	0.6	3.6	9.6	7.5	163.4	8.3	62.4	25.1	101.8	2.4	64.8	225.8	2.7
6	Kalajeera	329.2	97.9	32.1	38.1	1.1	189.4	0.6	2.7	6	10.1	116.8	10.4	112.7	35.3	182.3	1	51	229.5	2.3
7	Makhan Dhan	297.9	78.9	46.9	40.8	1.4	226.4	0.8	4	8.6	14.1	108.9	14.4	19	24.9	146.7	1.8	86.4	127.9	2.1
8	Bhata Dubraj	234.9	76.9	44.4	38.2	1.5	128.4	0.5	4	10.5	9.1	81.1	9.2	14	20.7	125.9	2.8	88.5	95.1	2.6
9	Dawar dhan	215.6	81.9	25.8	28.9	1.2	120.4	0.6	3.7	8.4	11.1	103.2	11.4	11.2	22.5	120.5	1.9	91.8	114.4	2.2
10	Siyar Dhan	356.8	64.9	18.9	29.7	0.8	293.4	0.8	2.7	7.6	14.1	70.5	14.8	21	22	86.7	2.1	81.3	91.5	2.8
11	Vikram TCR	212.8	90.9	35.1	30.8	1.5	148.4	0.7	4.5	9.8	13.1	153.1	13.4	15	25.8	110.5	2.4	90.7	168.1	2.2
12	Bhata Mahsuri	248.2	79.9	54.8	37.1	1.9	163.4	0.7	3.4	7.9	12.1	164.5	12.6	19	20.3	94.9	1.9	88.9	183.5	2.3
13	Chhindmauri	332.7	99.9	16.3	21.3	1.1	192.4	0.6	3.1	7.8	10.1	164.5	9.4	37.7	23.6	144.9	1.8	80.7	202.1	2.5
14	Dudhiya Dawar	390.9	110.9	38.6	35.4	1.4	242.4	0.6	3.2	8.4	10.1	126.1	10	49.4	24.5	163.7	2.2	72.3	175.5	2.7
15	Tilkormel mutant-8	178.7	95.9	25.6	26.6	1.3	125.4	0.7	4.4	10.2	11.1	121.1	10.4	13	23.6	105.5	3	91	134.1	2.3
16	Kari Alcha	396	102.9	31.7	29.4	1.4	220.4	0.6	3.5	9.6	13.1	114.1	14	9.8	28.2	167.5	2.8	93.1	123.9	2.7
17	C.G. Jawaphool Trombay	275.5	108.9	22.9	28.3	1.1	142.4	0.5	3.4	6.3	12.1	173.1	12.4	18	24.6	128.5	1.3	89.7	191.1	1.8
18	Kadamphool	316.1	95.9	47.3	39.1	1.5	195.4	0.6	2.4	6.5	7.9	110.5	8	86	29.9	167.7	2.2	56.9	196.5	2.9
19	Nandel	239.7	101.9	31.9	33.9	1.2	148.4	0.6	2.8	7.7	11.1	69.3	12.3	9.1	23.5	154.7	2.6	92.8	78.4	2.8
20	Salai Pankhi	444.7	76.9	40.6	29.8	1.7	241.4	0.6	3	8.8	13.1	70.9	13.6	18	23.7	134.9	3.1	84	88.9	3
21	RRF- 127	238.5	67.9	43.3	35.1	1.6	151.4	0.6	3.8	9.9	9.7	108.5	10	19	23.8	105.5	2.5	86.4	127.5	2.6
22	Alsakar	433	99.9	49.9	37.8	1.7	232.4	0.5	2.6	8	10.1	161.1	9.4	27.7	29.7	199.5	3.1	84.7	188.8	3.2
23	Dubraj Sel 1	387.4	120.6	41.2	41.5	1.2	217.4	0.6	3.9	7.9	13.1	157.6	13.8	29.1	23.9	154.5	2.1	83.9	186.8	2
24	Chapti Gurmatiya	346	90.9	43.9	39.3	1.4	190.4	0.6	2.6	7.8	8.1	123.8	8.4	22	26	165.9	2.6	85.5	145.8	3.1
25	Karhani	249.8	71.9	38.9	38.2	1.3	173.4	0.7	3.3	8.9	12.5	66.8	12.8	15	24	145.7	2.6	86.4	81.8	2.7
26	C.G. Zinc Rice - 2	227.5	105.9	41.3	34.9	1.5	137.4	0.6	4.2	8.3	12.4	84.7	13.4	23.2	22.3	108.6	2.1	81.4	107.9	1.9
27	Bamleshwari	366.1	91.9	60.3	41.9	1.8	253.4	0.7	3.2	8.9	9.1	185.3	9.4	12.8	25.7	98.9	2.7	92.4	198.1	2.8
28	C.G Devbhog	296.9	98.9	30.9	27.4	1.5	181.4	0.6	4.3	9.1	15.1	158.7	15.6	26.4	19.8	78.3	1.9	85.2	185.1	2.1
29	Kubri Mohar	221	119.1	51.7	31	2.1	135.2	0.6	3.1	7.3	10.8	68	13.1	167.9	30.2	132	1.3	27.3	235.9	2.3
30	Natural Sudha Gold	260.9	73.1	62.8	38.9	2.1	190.2	0.7	3.5	8.1	7.8	273.4	8.9	4.3	27.4	109.2	2.2	101.9	277.7	2.3
31	Natural Madhu Gold	291.8	73.1	49.4	29.3	2.2	199.2	0.7	3.2	7.8	10.8	237.8	11.1	0	26.1	109.2	2.2	103.1	237.1	2.5
32	Aazadi	297.9	93.1	52.8	33.6	2	169.2	0.6	3	9.2	8.4	175.8	10.3	0	24.2	100.6	3.3	103.1	172.1	3
33	Shyamala Dhan	172.4	76.1	40.6	35.8	1.4	129.2	0.8	4.1	10	6.8	177.1	7.7	0	22.6	94.4	1.9	104.7	170.8	2.5
34	Maheshwari	378.4	95.1	36.6	29.7	1.6	247.2	0.7	3.4	9.5	9.8	171.5	10.5	12	27.5	118.4	2.5	94.1	183.5	2.8
35	Karma Mahsuri	184.8	78.1	44.2	36.2	1.6	133.2	0.7	3.3	8.5	13.8	143	15.1	21.3	23.5	84.6	1.9	86.2	164.3	2.6
36	Jaldubbi	293.7	102.1	44.4	34.1	1.7	216.2	0.7	3.3	9.2	11.8	202.1	12.9	40.3	25.7	198	1.8	85.3	242.5	2.8
37	Tarun Bhog sel 1	471.1	103.1	53.1	42	1.6	188.2	0.4	2.3	6.1	12.8	347.1	13.7	0	26.5	179	1	105.8	342.5	2.6
38	C.G. Sugandhit Bhog	251.7	78.1	32.7	27.1	1.5	148.2	0.6	2.4	6.7	13.8	170.5	15.1	3.7	21.5	92.2	1.7	98.5	174.1	2.7
39	Rajeshwari	333.6	93.1	21.8	18.7	1.4	226.2	0.7	3.3	9.3	6.8	202.8	8.1	10.7	25.9	130	3.1	96.9	213.5	2.8
40	TCDM-1	422.2	100.1	87.7	53	2.1	225.2	0.5	3.7	8.1	10.8	170.8	12.1	0	23.7	112	1.6	102.7	167.5	2.2
41	Mahamaya	323.6	87.1	40.4	29.2	1.8	243.2	0.8	2.9	9	8.8	140.5	9.9	0	22.7	111.4	2.8	100.6	138.1	3
42	Zinco Rice MS	219.1	95.1	37.8	31.5	1.5	129.2	0.6	3	7.9	13.2	96.4	14.9	0	23.2	91	2	103.8	88.1	2.6
43	Badsabhog Sel 1	247.2	105.6	45.2	43.1	1.3	127.2	0.5	2.7	6.6	10.8	166	12.1	0	30.5	136.2	1.1	105.3	158.3	2.4
44	Danteshwari	342.2	76.1	43.1	35.7	1.5	231.2	0.7	3.7	9	8.8	155.1	9.5	0	26.2	99.8	1.9	104.2	148.8	2.4
45	Protezin	334	101.7	28.2	25.6	1.4	190.2	0.6	3.6	9.7	11.8	151.5	12.7	3.6	24.7	115.2	2.3	97.3	155.1	2.7
46	Poornima	436.2	72.1	31	28.3	1.4	317.2	0.7	3.9	9.1	9.8	129.2	10.7	0	24.4	87.6	2	99.9	126.9	2.4
47	Chandrahasini	171.6	90.1	21.5	25.3	1	157.2	0.9	4.4	10.1	9.8	157	10.1	3.2	26.4	80.5	2.1	97.9	160.2	2.3
48	Indira Areobic 1	326.7	75.1	51.6	36.8	1.8	217.2	0.7	3	7.9	11.8	205.4	12.9	0	26	106.6	2.3	102.1	205.1	2.6
49	C.G. Zinc Rice 1	196	94.1	49.1	34.8	1.8	136.2	0.7	3.4	8.9	13.8	119.8	14.1	0	24.8	112	2.5	98.3	118.5	2.6
50	Vishnubhog sel 1	323	119.1	53.1	47.3	1.4	216.2	0.7	2.7	6.5	11.8	177.8	12.1	25.7	22.2	164	1.4	88.4	203.5	2.4
51	C.G. Madhuraj 55	463.5	80.1	50.8	34.3	1.9	235.2	0.5	2.8	8.4	13.8	157.6	15.1	0	22.8	124.6	2.8	101.5	155.3	3
52	Samleshwari	249.2	85.9	21.8	26.1	1.1	191.8	0.7	4	9	8.6	142.1	8.8	36.8	23.6	78.5	2	79	178.9	2.2
53	Khitish	26.6	123.9	28.6	31.1	1.2	17.8	0.7	4.1	9	6.6	34.1	7.8	20.2	24.3	61.5	1.9	75.2	54.3	2.2
54	Kanaklata	54.7	107.9	48	36.3	1.7	38.8	0.7	3.3	8	10.6	235.1	11.8	80.2	27.3	123.5	1.6	72	315.3	2.4
55	Adhoni Bora	92.7	102.9	42.4	32.1	1.7	71.8	0.7	3.8	9.2	15.6	170.1	16.8	16.2	22.9	81.5	2.6	90.1	186.3	2.4
56	Dehradun Basmati	346.6	103.9	67.3	46.4	1.9	245.8	0.7	6.5	10.3	7.6	119.1	8.6	101.9	23.8	186.9	2	53.4	221	1.5
57	G.B - 2	437.3	76.9	67.9	45.8	1.9	266.8	0.6	3.2	8.2	13.6	199.1	15	21.2	24.5	107.1	2.1	88.5	220.3	2.6
58	BR 15	173.4	102.9	27.1	24.2	1.5	116.8	0.7	3.2	7.9	15.6	176.1	16.8	15.2	23	103.5	1.7	90.7	191.3	2.5
59	Bastul	34.6	111.9	46.2	37.2	1.6	17.8	0.6	3.5	7.9	17.6	118.1	18.8	20.2	23.5	94.5	1.2	86	138.3	2.3
60	Bahadur Sel 1	270.1	102.9	47.9	34.1	1.8	192.8	0.7	2.9	8.3	11.6	140.9	12.2	55.8	22.6	96.5	1.9	71	196.7	2.8
61	Phulihuri	114.4	101.9	47.7	42.4	1.5	93.8	0.8	2.6	8.3	5.6	138.1	6.8	19.2	23.3	124.5	3.1	87.6	157.3	3.3
62	Harinakhuri	270.4	100.9	29.9	31.4	1.3	160.8	0.6	4.1	8.9	20.6	113.5	20.8	21.2	26.2	115.5	2.3	85.1	134.7	2.1
63	Batashabhog	76.9	106.9	26.8	24.5	1.4	37.8	0.5	4	7.9	10.6	144.5	11.2	74.9	28.2	177.1	1.1	65	219.3	1.9
64	Murisaal	106.7	102.9	56	48.1	1.5	48.8	0.5	4	7.6	17.6	138.1	18.8	26.2	22.8	78.5	1.6	83.8	164.3	1.9
65	CR-800	298.8	81.9	35.9	34.2	1.4	169.8	0.6	3.7	9.3	14.6	124.9	15.2	18.2	22.3	89.9	2.3	87.6	143.1	2.5
66	KonJoha	273	93.9	33.2	28.2	1.5	176.8	0.6	3.1	8.5	9.6	138.9	10.6	20.2	28.2	142.1	2.6	87.1	159.1	2.7
67	Sata Dhan	306.8	66.9	44.4	39.7	1.5	193.8	0.6	2.9	5.7	13.6	133.1	14.6	19.2	21.1	96.1	2.4	87.4	152.3	2
68	Chirainakhi	299.6	86.9	49.7	32.5	2	227.8	0.7	2.8	8.8	16.4	155.5	17.6	22.2	28.9	137.9	3.3	86.7	177.7	3.2
69	Kerkersali	255.5	84.9	36.2	34.4	1.4	175.8	0.7	2.8	8.3	22.4	118.1	23.2	22.2	29.3	125.3	2.6	84.8	140.3	3
70	Bor Chakuwa	263.3	97.9	46.3	40.9	1.5	172.8	0.6	2.8	8.5	18.6	151.5	19.8	19.2	30.8	138.3	2.5	88.1	170.7	3
71	Kalabhog	285.4	82.9	46.9	35	1.7	180.8	0.6	2	5	13.6	333.7	15	18.8	31.9	162.9	1.6	91.3	352.5	2.6
72	Dhaniya	200.2	84.9	46.6	39	1.6	121.8	0.6	1.8	5.3	14.6	316.9	14.8	33.2	39	146.9	1.5	87.2	350.1	3
73	Gomi Bor	299	85.9	38	35.6	1.4	195.8	0.6	3.4	8.7	17.4	130.9	18.6	20.2	34.6	144.1	2.8	86.7	151.1	2.6
74	Badumoni	277.9	95.9	44.8	42.5	1.4	177.8	0.6	2.6	7.7	17.6	130.3	18.2	25.2	37.9	141.5	2.7	83.9	155.5	3
75	Jawaphool	272	92.1	28	25.5	1.4	192	0.7	3.2	6.4	11.9	215.5	13.4	58.6	29.9	133.2	0.9	76.8	274.1	2
76	Vishnubhog sel	280.3	120.1	51.3	46.1	1.4	161	0.6	2.8	6.7	11.3	137.1	12.6	44.6	22	161	1.4	75.3	181.7	2.4
77	Maharaji	286.8	91.1	32.8	31.9	1.3	163	0.6	4.3	10.2	12.3	114.5	12.6	17.6	28.4	171.4	1	87.7	132.1	2.3
78	Pihu	288	96.1	24.9	25.6	1.2	164	0.6	3.9	10.3	8.3	77.8	9.2	19.6	23.8	99	2.2	83.5	97.4	2.6
79	Alsakar mutant 3	266.9	95.1	23.3	22	1.3	165	0.6	2.4	7.1	11.3	102.1	12.6	13.6	24.6	102	3.1	90	115.7	2.9
80	Kadamphool parent	271	115.1	33.1	24.2	1.7	192	0.7	2.3	6.7	9.3	203.1	10.6	26.6	23.7	176	2.5	86.8	229.7	2.9
81	Jhilli Mutant 13-5	247.7	93.1	34.9	31.1	1.4	161	0.7	4.5	10	11.3	180.1	12.6	22.6	25.4	112	2.2	87.7	202.7	2.2
82	Safri 17 Parent	270.7	118.1	63.5	47.1	1.7	198	0.7	3.6	9.3	9.3	133.1	10.6	24.6	28.5	171	2.4	84.6	157.7	2.6
83	Vishnubhog Mutant 71-4	152.6	92.1	27.2	24.4	1.4	110	0.7	2.8	6.7	18.3	32.9	20.6	20.6	16.9	53.6	1.1	73.8	53.5	2.4
84	Dubraj Selection 1	319.8	120.1	46.9	42.7	1.4	176	0.6	4	8.7	13.3	65.3	13.6	13.6	25.5	158	2.5	87.9	78.9	2.2
85	Rudra Parent	207.6	90.1	28.9	27.6	1.3	143	0.7	2.3	6.9	7.3	101.8	9.2	22.6	26.7	156.8	1.5	83.5	124.4	3.1
86	TCDM 1	491.3	101.1	85.9	51.8	2.1	218	0.5	3.6	7.9	11.3	130.1	12.6	15.6	23.5	109	1.6	89.6	145.7	2.2
87	Gudma Dhan	308.8	75.1	46.1	34.8	1.7	145	0.5	2.4	8	18.9	66.5	20.2	18.6	21.2	108	2.7	83	85.1	3.3
88	Sanchuriya Mutant 6	187.4	87.1	17.9	19.8	1.1	108	0.6	2.5	7.8	12.3	103.1	13.6	13.6	24	94.1	3	90	116.7	3.2
89	Mohlayi Banko	310.4	103.1	37.9	38.3	1.3	166	0.5	3.8	9.5	8.3	125.8	9	72.3	27.7	158.4	1.8	63.5	198.1	2.5
90	Raghunath	289.5	95.1	57.3	45.2	1.6	183	0.6	3	8.7	17.9	136.5	19.2	15.6	27.4	142.4	2.4	89.8	152.1	2.9
91	Vishnu Bhog Parent	181.4	120.1	37.6	39.2	1.2	119	0.6	2.6	5.9	10.3	119.1	11.6	39.6	27	163	1.5	75.7	158.7	2.3
92	Badam Dhan	377.1	120.1	32.4	31.1	1.3	161	0.4	3	8.7	20.1	96.8	22.6	21.6	23	111.8	2.7	83.8	118.4	2.9
93	Nandel parent	368.7	101.1	37.1	34.6	1.4	244	0.7	2.7	8.6	12.3	70.3	13.4	9.7	24.4	155.3	2.6	92.5	80	3.2
94	Ramli Chonch	376.8	96.1	43.3	33.5	1.7	289	0.8	2.7	9.1	7.3	71.5	7.8	22.3	32.3	180.2	2.9	80.4	93.7	3.4
95	Danighoda	138.5	91.3	22.1	22.7	1.2	114	0.8	3	8.5	17.8	123.9	20.6	9.5	23.5	124.9	2.3	93.5	133.4	2.8
96	Tulsi Manjari	417.8	104.1	40.1	33.4	1.5	268	0.7	3.1	6.6	11.3	92.5	12	44.3	38.4	201	1	69.5	136.7	2.1
97	Piwari Luchai	388.6	105.1	54.9	41.2	1.7	213	0.6	3.3	8.2	10.3	167.5	10.6	42.6	20.3	155.4	1.8	78.8	210.1	2.5
98	Suapankhi	310.7	95.1	42.9	35.1	1.6	161.8	0.5	2.4	8.5	8.2	114.8	8.9	3.5	29.4	160.8	3.4	93.7	118.3	3.5
99	Luchai Mutant 1	272.3	96.9	31.1	31.6	1.2	179.8	0.7	3.6	9.1	15.2	155.9	16.4	0	24.4	114.7	2	100	155.7	2.6
100	Nagpuriya Gurmatiya	429.9	104.1	43.1	35.2	1.6	294.8	0.7	2.5	7.3	16.2	219.8	17.1	0	25.8	124	2.4	105.5	213.3	2.9
101	Govardhan Kalikamod	183.9	110.1	28.6	31.4	1.1	110.8	0.6	3.8	8.7	10.2	245.1	10.9	0	28.3	161.8	0.7	104.9	240.6	2.3
102	B.D. Safri	261.1	101.1	63.9	40.3	2	191.8	0.7	3.2	9.1	12.2	197.4	12.7	0	27	134.4	2.5	102.5	195.9	2.9
103	Sanchuriya Parent	156.1	102.3	46.6	37.3	1.6	82.8	0.5	3.2	8.6	10.2	162.3	11.9	0	25.5	155.8	2.3	104.6	155.4	2.7
104	Jhilli Parent	285.8	117.1	70.5	59.1	1.5	170.8	0.6	3.6	8.5	6.2	202.8	7.1	6.5	27.9	176	2.1	98.8	209.3	2.4
105	RRF- 105	191.4	92.1	67.7	52.6	1.7	131.8	0.7	3.3	9.2	8.2	181.6	9.1	0	25.9	114.8	2.2	103.1	178.1	2.8
106	Luchai	251	114.1	39.2	36.1	1.4	146.8	0.6	3.5	9.2	10.2	191.1	11.7	3.5	25.5	188.4	2.3	99.7	194.6	2.7
107	Nagri Dubraj	278.5	114.1	27	23.4	1.4	130.8	0.5	3.8	8.1	14.2	134.8	15.1	0	25.6	166	2	104.5	127.3	2.2
108	Jeera Phool	281.6	99.1	30.3	36.6	1	164.8	0.6	3.2	6.7	10.2	214.5	11.7	30.1	30.7	159.8	1	90	244.6	2.1
109	Ambemohar parent	392.8	122.1	35.7	29.4	1.5	181.8	0.4	2.4	6.8	10.2	233.8	11.1	8.5	25.8	163	1.2	99.2	242.3	2.8
110	Mota chudi	325.7	96.1	47	38.5	1.6	226.8	0.7	3	8.4	18.6	161.8	19.5	0.5	28	126.4	2.6	99.9	162.3	2.8
111	Chote Gurmatiya	274	97.1	44.1	38.5	1.5	180.8	0.7	3.1	8.6	18.2	190.8	19.1	0	28.7	122.6	2.6	101.8	190.3	2.8
112	Falod Dhan	291	79.1	58.8	38.2	2	199.8	0.7	3.5	7.5	14.6	297.1	15.5	3.5	29.2	120.8	1.6	102.7	300.6	2.2
113	Kardhani	190.4	63.1	59.2	41.3	1.8	101.8	0.5	2.5	7.7	20.4	74.2	22.3	0	22.9	83.8	2.5	95.6	69.7	3
114	Khatiyapati	397.7	93.1	40.4	31	1.7	187.8	0.4	2.7	10.2	7.2	110.5	8.1	0	34.9	198.6	3.8	108	98.9	3.7
115	Mainpat 1	263.3	86.1	39.6	35	1.4	169.8	0.6	2.9	7.4	11.6	174.4	12.5	0	21.4	110.2	2	104.7	167.9	2.6
116	Savani	229.9	66.1	44.4	32.2	1.8	137.8	0.6	2.7	8.3	10.6	140.6	11.5	0	21	121.4	2.9	101.5	137.1	3.1
117	Ajan Dhan	296.1	93.1	41.3	36	1.5	252.8	0.9	2.7	8.2	6.4	169.1	7.3	0	26.8	149.2	1.6	100.9	168.6	3
118	Sadachar	358.8	70.1	39.4	29.3	1.7	254.8	0.7	2.7	8.4	12.2	146.6	13.1	0	25.5	132	2.5	104	140.1	3
119	Bade Khujji	319.5	80.1	53.4	39.4	1.7	196.8	0.6	2.7	8.1	13.2	205.3	14.1	2.5	26.8	134	2.3	100.8	207.8	3
120	Ratan Chudi	273.1	89.1	57.7	40.5	1.8	177.8	0.6	2.7	8.2	9.2	230	10.1	27.5	26.5	142	2.5	92	257.5	3

## Sheet: Naturally As-contaminated site
Naturally As-contaminated site
S.No.	Genotypes	BY	DTF	FLA	FLL	FLW	GY	HI	L/B	LG	NoET	NoFG	NoT	NoUG	PaL	PH	SI	SPF	TG	WG	AsG
1	Pooja	270.9	94	39.7	31.9	1.7	186	0.69	3.26	8.04	13.56	126	14.12	28.7	25.2	84.9	2.08	81.7	154.8	2.47	0.2
2	TN1	62.9	78.8	40.7	32.3	1.7	42.8	0.68	3.28	8.07	9.7	147.8	9.9	17.6	23.9	78.2	2.09	90.7	165.4	2.47	0.4
3	Indira Sugandhit Dhan 1	316.4	110.4	42.4	32.3	1.8	185.4	0.59	3.59	9.26	12.36	150.1	12.52	31	22.9	78	2.16	82.8	181.2	2.58	0.4
4	MTU 1010	239.5	86.2	50.4	36	1.9	149.8	0.63	3.08	8.47	11.52	128.3	11.7	12.7	25.1	87.9	2.23	90.9	141	2.76	1.5
5	IR 64	291.1	82.2	40.1	32.2	1.7	165.4	0.57	3.88	9.69	9.8	135.8	10.04	30.1	24.3	75	2.49	81.3	165.9	2.51	0.4
6	Kalajeera	327.1	96.7	38.5	38.8	1.3	176.5	0.55	2.69	5.98	12.59	149.3	12.9	10.9	26	129.5	1.21	92.5	160.2	2.24	0.7
7	Makhan Dhan	295.7	75.7	38.4	37.5	1.4	213.5	0.74	4.06	8.58	15.39	103.5	15.5	11.5	24.8	136.3	1.73	89.6	115	2.07	0.8
8	Bhata Dubraj	232.8	73.7	36.3	34.9	1.4	115.5	0.5	4.02	10.49	9.99	75.7	10.3	5.9	20.6	115.5	2.75	92.1	81.6	2.59	0.9
9	Dawar dhan	213.4	76.7	16.9	20.4	1.1	107.5	0.5	3.75	8.44	10.99	57.3	11.1	6.5	23.7	116.3	1.85	89.7	63.8	2.22	0.2
10	Siyar Dhan	354.7	75.7	24.6	33.9	1	280.5	0.82	2.77	7.66	16.59	70.3	17.1	11.7	21.7	100.5	2.24	86.1	82	2.82	0.8
11	Vikram TCR	210.7	77.7	23.6	23.3	1.3	135.5	0.66	4.49	9.84	13.19	84.7	13.3	21.5	18.2	76.7	1.97	80.5	106.2	2.14	0.9
12	Bhata Mahsuri	246	76.7	45.2	33.8	1.8	150.5	0.62	3.39	7.88	12.99	159.1	13.7	10.5	20.1	84.5	1.87	93.1	169.6	2.31	1
13	Chhindmauri	330.6	74.7	28.6	23.2	1.6	179.5	0.55	3.13	7.86	14.59	140.1	14.5	7.1	22.6	133.9	2.28	94.3	147.2	2.52	0.6
14	Dudhiya Dawar	388.8	70.7	58.1	42.4	1.8	229.5	0.61	3.18	8.47	12.39	129.1	12.7	15.7	23.8	98.9	2.04	88.8	144.8	2.68	0
15	Tilkormel mutant-8	176.6	81.7	32	27.6	1.5	112.5	0.65	4.45	10.22	12.99	69.3	12.9	19.9	20.6	75.1	1.56	79	89.2	2.25	0.6
16	Kari Alcha	393.8	74.7	33.5	26.2	1.7	207.5	0.54	3.54	9.65	9.59	149.1	9.9	13.9	26.4	147.7	2.95	90.9	163	2.73	0.4
17	C.G. Jawaphool Trombay	273.3	96.7	26.5	33.8	1	129.5	0.48	3.39	6.32	15.19	115.7	15.9	30.1	26.7	117.7	0.94	79.8	145.8	1.82	0.4
18	Kadamphool	314	73.7	37.1	32	1.5	182.5	0.59	2.38	6.57	11.99	182.3	11.9	49.1	27.3	143.5	2.05	78.9	231.4	2.84	0.6
19	Nandel	237.6	76.7	22.2	25.9	1.1	135.5	0.58	2.8	7.7	10.99	93.3	11.5	3.5	24	140.9	2.55	95.3	96.8	2.8	0.8
20	Salai Pankhi	442.6	73.7	33.1	26.5	1.7	228.5	0.53	2.97	8.85	14.39	65.5	14.7	10.3	23.5	124.5	3.03	86.7	75.8	3.03	1
21	RRF- 127	236.3	64.7	35.5	31.8	1.5	138.5	0.6	3.84	9.88	11.19	103.1	11.1	11.7	23.6	95.1	2.42	89.5	114.8	2.56	0.8
22	Alsakar	430.8	92.7	26.7	22.2	1.6	219.5	0.52	2.61	8.01	12.19	101.5	12.5	7.3	22.3	146.5	3.13	92.6	108.8	3.16	0.3
23	Dubraj Sel 1	385.2	94.7	35.9	33.6	1.4	204.5	0.54	3.97	7.97	13.99	138.3	14.1	9.5	19.6	125.3	2.14	92.8	147.8	1.96	0.6
24	Chapti Gurmatiya	343.9	76.7	27.7	25.6	1.4	177.5	0.53	2.63	7.85	13.19	85.3	13.7	22.5	19.2	105.7	2.58	80	107.8	3.07	0.9
25	Karhani	247.7	68.7	9.9	26.2	0.5	160.5	0.66	3.36	8.91	18.79	38.9	19.3	2.7	17.7	88.1	2.05	92.7	41.6	2.66	0.4
26	C.G. Zinc Rice - 2	225.4	93.7	33.6	32.6	1.4	124.5	0.56	4.19	8.28	15.59	92.5	15.7	23.9	21.1	61.5	1.68	80.2	116.4	1.92	0.4
27	Bamleshwari	364	88.7	49.9	38.6	1.7	240.5	0.68	3.23	8.92	9.99	179.9	10.5	23.9	25.5	88.5	2.68	87.9	203.8	2.78	0.5
28	C.G Devbhog	294.7	95.7	25.1	24.1	1.4	168.5	0.58	4.34	9.16	15.79	153.3	16.7	37.5	19.7	67.9	1.82	80.5	190.8	2.06	0.4
29	Kubri Mohar	218.8	78.5	30.1	30.3	1.3	122.3	0.57	3.17	7.32	10.45	160.2	10.35	28.8	26	141.5	1.98	84.3	189	2.33	0.2
30	Natural Sudha Gold	258.8	74.5	54.8	35.7	2	177.3	0.69	3.5	8.1	8.05	230.8	8.55	39.4	26.6	98.7	2.04	84.1	270.2	2.34	0.5
31	Natural Madhu Gold	289.6	74.5	41.7	26.2	2.1	186.3	0.65	3.21	7.84	10.65	195.2	10.75	34.4	25.3	98.7	2.07	84.1	229.6	2.45	1.3
32	Aazadi	295.7	94.5	45.3	30.4	2	156.3	0.54	3.01	9.19	9.65	133.2	9.95	31.4	23.4	90.1	3.15	80.9	164.6	3.02	0.9
33	Shyamala Dhan	170.2	79.5	47.5	37.5	1.7	116.3	0.7	4.13	9.99	8.25	106	7.95	19.8	24.5	89.5	2.74	85.1	125.8	2.45	0
34	Maheshwari	376.3	99.5	42.7	27.8	2	234.3	0.63	3.45	9.48	12.65	138.2	12.95	49.4	23.8	97.3	2.92	73.4	187.6	2.75	0.2
35	Karma Mahsuri	182.6	79.5	37.8	33	1.5	120.3	0.67	3.29	8.55	14.85	100.4	14.75	56.4	22.7	74.1	1.72	64.5	156.8	2.6	0.1
36	Jaldubbi	291.5	89.5	50.9	36	1.9	203.3	0.7	3.29	9.24	9.65	194.2	9.75	52.4	26.8	147.3	2.18	77.7	246.6	2.8	0.7
37	Tarun Bhog sel 1	468.9	94.5	40.7	32.6	1.7	175.3	0.38	2.28	6.12	13.05	230.2	13.15	33.1	22.1	131.9	1.38	86.1	263.3	2.64	0.6
38	C.G. Sugandhit Bhog	249.5	79.5	26.7	23.9	1.5	135.3	0.55	2.47	6.74	15.05	127.8	14.75	19.8	20.7	81.7	1.52	86.8	147.6	2.69	0.4
39	Rajeshwari	331.5	76.5	38.8	25.3	2	213.3	0.65	3.3	9.34	12.25	145.2	11.95	37.4	23.4	97.3	3.37	79.2	182.6	2.82	0.6
40	TCDM-1	420	80.5	45.6	36.5	1.7	212.3	0.51	3.74	8.12	14.25	121.8	14.95	17.2	21.2	88.9	1.25	88	139	2.21	0.9
41	Mahamaya	321.5	79.5	43.3	28.5	2	230.3	0.72	2.96	9.07	12.65	160.2	12.35	25.8	22.8	102.5	3.07	85.7	186	3.03	0.8
42	Zinco Rice MS	216.9	96.5	31.6	28.4	1.5	116.3	0.55	3.01	7.94	14.45	53.8	14.55	26.8	22.4	80.5	1.82	70.5	80.6	2.63	0.7
43	Badsabhog Sel 1	245	93.5	28.7	30.2	1.3	114.3	0.48	2.74	6.64	12.85	148.6	12.55	41.6	27.7	140.9	1.05	77.7	190.2	2.42	0
44	Danteshwari	340	71.5	31.4	25.4	1.6	218.3	0.65	3.75	9.02	10.85	101	10.95	15.6	22.8	80.1	2.12	87.7	116.6	2.43	0.5
45	Protezin	331.8	94.5	37.8	27.6	1.8	177.3	0.54	3.61	9.68	11.25	139.8	11.35	10.8	25.1	97.3	2.42	92.9	150.6	2.69	0.4
46	Poornima	434	73.5	25.4	25.1	1.3	304.3	0.71	3.87	9.13	10.65	86.6	10.35	14.2	23.5	77.1	1.86	87.7	100.8	2.39	0
47	Chandrahasini	169.4	77.5	28.7	25.4	1.5	144.3	0.87	4.47	10.12	13.45	103.8	13.95	39.6	24.4	91.5	2.06	73	143.4	2.31	0.4
48	Indira Areobic 1	324.5	76.5	44.5	33.6	1.8	204.3	0.64	2.98	7.89	12.85	162.8	12.55	16	25.2	96.1	2.16	90.6	178.8	2.64	0.9
49	C.G. Zinc Rice 1	193.9	76.5	29.3	26.7	1.5	123.3	0.65	3.4	8.92	12.65	106.2	12.35	17.4	21.2	79.3	2.07	86.8	123.6	2.63	1.8
50	Vishnubhog sel	320.8	95.5	40.8	35.2	1.5	203.3	0.64	2.75	6.48	14.25	167.4	14.35	25	24.9	126.5	1.24	86.4	192.4	2.36	0.2
51	C.G. Madhuraj 55	461.3	81.5	43.5	31.1	1.9	222.3	0.49	2.81	8.46	15.05	115	14.75	11.4	22	114.1	2.69	91.7	126.4	2.97	0.4
52	Samleshwari	234	71.5	42.3	31.5	1.8	168.5	0.69	3.83	8.83	10.01	192	10.39	2.4	26.9	94.4	2.03	98.3	194.4	2.31	0.2
53	Khitish	11.4	123.5	31.6	31.6	1.3	0	0.42	3.91	8.9	5.81	39.4	5.79	6.8	25.4	61.2	1.8	76.7	46.2	2.28	0.7
54	Kanaklata	39.5	107.5	50.6	36.8	1.8	15.5	0.54	3.15	7.9	9.81	240.4	9.79	82.8	28.4	123.2	1.58	76.2	323.2	2.5	0
55	Adhoni Bora	77.6	102.5	44.8	32.6	1.8	48.5	0.64	3.6	9.05	14.81	175.4	14.79	18.8	24	81.2	2.55	90.3	194.2	2.51	0.5
56	Dehradun Basmati	331.5	93.5	34.2	28.7	1.6	222.5	0.64	6.37	10.2	13.41	161	13.59	18.6	29.4	99.2	2.14	89.3	179.6	1.62	0.7
57	G.B - 2	422.1	76.5	70.5	46.3	2	243.5	0.55	3.05	8.05	12.81	204.4	12.99	7.4	25.5	106.8	2.03	96.4	211.8	2.63	1.1
58	BR 15	158.2	102.5	29.3	24.7	1.6	93.5	0.59	3.05	7.73	14.81	181.4	14.79	17.8	24	103.2	1.61	91	199.2	2.53	0
59	Bastul	19.4	111.5	49	37.7	1.7	0	0.34	3.3	7.78	16.81	123.4	16.79	4.8	24.6	94.2	1.16	94.1	128.2	2.36	0
60	Bahadur Sel 1	255	102.5	50.2	34.7	1.9	169.5	0.64	2.78	8.17	10.01	146.2	10.19	58.4	23.7	96.2	1.87	72.4	204.6	2.92	0
61	Phulihuri	99.2	101.5	50.9	43	1.6	70.5	0.7	2.43	8.2	4.81	143.4	4.79	2.8	24.4	124.2	3.03	96.4	146.2	3.34	1.2
62	Harinakhuri	255.2	100.5	32.8	31.9	1.4	137.5	0.52	3.97	8.79	20.81	118.8	20.79	23.8	27.2	115.2	2.23	82.5	142.6	2.22	1.2
63	Batashabhog	61.8	104.5	50.3	46.9	1.4	14.5	0.38	3.84	7.73	10.81	107.4	10.79	26.8	21.9	75.2	1.62	79.2	134.2	2.02	1.2
64	Murisaal	91.5	102.5	59.5	48.6	1.6	25.5	0.37	3.87	7.5	16.81	143.4	16.79	28.8	23.9	78.2	1.5	83.2	172.2	1.95	0
65	CR-800	283.6	81.5	38.8	34.7	1.5	146.5	0.5	3.5	9.18	13.21	130.2	13.19	2.6	23.3	89.6	2.25	95.9	132.8	2.62	0.6
66	KonJoha	257.8	93.5	35.6	28.7	1.7	153.5	0.58	2.96	8.4	8.41	144.2	8.59	4.6	29.3	141.8	2.5	95.4	148.8	2.82	0.7
67	Sata Dhan	291.6	101.5	22.3	22	1.4	170.5	0.56	2.73	5.59	13.01	213.4	12.99	3.2	26.2	143.2	1	98.5	216.6	2.05	1.1
68	Chirainakhi	284.4	83.5	40.8	26	2.1	204.5	0.69	2.63	8.63	8.61	153.8	8.59	0	23	130.6	3.24	98.8	153.2	3.25	0.8
69	Kerkersali	240.4	81.5	31.2	27.9	1.5	152.5	0.61	2.63	8.2	15.61	116.4	16.19	2.2	23.3	118	2.53	95.4	118.6	3.09	0.7
70	Bor Chakuwa	248.1	94.5	41.1	34.4	1.6	149.5	0.58	2.67	8.39	10.41	149.8	10.79	3.6	24.8	131	2.48	96.3	153.4	3.12	1
71	Kalabhog	270.2	79.5	39.6	28.5	1.9	157.5	0.56	1.83	4.87	5.61	332	5.99	14.4	25.9	155.6	1.49	97.1	346.4	2.63	1.5
72	Dhaniya	185	81.5	40.8	32.5	1.7	98.5	0.53	1.61	5.11	5.01	315.2	5.79	28.8	33	139.6	1.41	93	344	3.12	0.6
73	Gomi Bor	283.8	82.5	33	29.1	1.5	172.5	0.58	3.24	8.54	9.61	129.2	9.59	0	28.6	136.8	2.77	98	128.6	2.63	1.7
74	Badumoni	262.7	92.5	40.3	36.1	1.5	154.5	0.57	2.41	7.57	8.61	128.6	9.19	0.2	31.9	134.2	2.6	97.4	128.8	3.11	0.4
75	Jawaphool	253.4	91.5	22.8	22.8	1.3	170.5	0.67	3.19	6.51	12.45	235.3	12.73	66.7	30	135.6	0.86	79.9	302.1	2.04	0
76	Vishnubhog sel 1	261.8	89.5	32.9	33.9	1.3	139.5	0.54	2.74	6.8	14.45	137.5	15.73	20.7	24.7	130.2	1.65	87.6	158.3	2.47	0.5
77	Maharaji	268.2	68.5	29.4	27.7	1.4	141.5	0.53	4.29	10.27	15.25	115.5	16.53	3.3	25.3	133.8	2.25	97.8	118.9	2.41	0.5
78	Pihu	269.5	80.5	21.4	21.4	1.3	142.5	0.53	3.88	10.33	14.05	117.7	14.93	8.5	22	90.6	2.51	93.7	126.3	2.67	0.5
79	Alsakar mutant 3	248.3	74.5	24.9	22.8	1.5	143.5	0.58	2.38	7.22	15.25	117.3	16.13	4.7	21.9	74.2	2.33	96.7	122.1	3.01	0.5
80	Kadamphool parent	252.5	84.5	58.6	45.6	1.7	170.5	0.67	2.25	6.75	10.25	203.3	10.33	28.9	25.5	146.2	1.95	89.4	232.3	2.97	0.3
81	Jhilli Mutant 13-5	229.1	81.5	47	35.3	1.8	139.5	0.61	4.45	10.06	23.05	157.9	24.13	18.5	23	88	1.67	90.8	176.5	2.28	0
82	Safri 17 Parent	252.2	72.5	36.3	36.8	1.3	176.5	0.7	3.57	9.41	19.05	116.7	19.93	4.3	19.9	148.2	2.46	97	121.1	2.64	0.5
83	Vishnubhog Mutant 71-4	134.1	91.5	22	21.7	1.4	88.5	0.63	2.74	6.81	23.65	52.7	25.33	12.5	17.1	56	1.13	75	65.2	2.47	0.4
84	Dubraj Selection 1	301.2	90.5	58.4	42	1.9	154.5	0.52	3.9	8.81	16.85	122.5	17.13	21.1	20.9	95.2	1.64	85.6	143.7	2.27	0.3
85	Rudra Parent	189	71.5	28.2	26.6	1.4	121.5	0.63	2.2	7.02	16.85	110.7	17.33	2.7	23.8	128.8	1.85	98.1	113.5	3.15	0.4
86	TCDM 1	472.7	89.5	42	41.9	1.3	196.5	0.43	3.53	8.02	20.45	190.3	20.53	10.7	22.3	80.6	1.19	96.6	201.1	2.28	0.4
87	Gudma Dhan	290.2	74.5	39.3	32.1	1.6	123.5	0.44	2.36	8.11	19.45	86.3	19.53	7.5	21.3	110.4	2.69	90.9	93.9	3.41	0.6
88	Sanchuriya Mutant 6	168.8	74.5	23.1	23.1	1.3	86.5	0.51	2.4	7.91	23.65	80.7	23.93	2.1	20.2	57.4	1.91	96.4	82.9	3.27	0.3
89	Mohlayi Banko	291.8	97.5	40.2	31.6	1.7	144.5	0.5	3.75	9.61	12.45	222.1	12.73	25.3	30.1	137.6	3.21	91.8	247.5	2.57	0.6
90	Raghunath	270.9	94.5	50.1	42.4	1.6	161.5	0.6	2.96	8.81	18.45	156.3	18.53	3.9	27.5	144.8	2.36	99.1	160.3	2.97	0.6
91	Vishnu Bhog Parent	162.9	114.5	52.6	41.9	1.7	97.5	0.59	2.51	6.01	19.25	177.3	19.33	23.3	22.4	120.2	1.22	89.9	200.7	2.37	1
92	Badam Dhan	358.5	119.5	27	28.3	1.3	139.5	0.4	2.94	8.77	21.65	116.6	21.93	11.4	23.2	114.2	2.66	91.4	128	2.97	0
93	Nandel parent	350.1	73.5	42.6	36.6	1.6	222.5	0.64	2.62	8.63	13.85	113.5	14.13	4.3	27.7	136.2	2.59	96.8	117.9	3.27	0.8
94	Ramli Chonch	358.2	93.5	46.5	30.8	2	267.5	0.75	2.67	9.22	17.65	152.9	17.73	3.7	26.6	119.4	3.25	99.1	156.7	3.43	0
95	Danighoda	120	69.5	19.2	22.5	1.1	92.5	0.73	2.97	8.55	22.05	65.9	22.13	0.7	21.6	96	2.37	96.8	66.7	2.87	0.4
96	Tulsi Manjari	399.2	88.5	29.3	27.6	1.4	246.5	0.63	3.09	6.71	19.45	279.9	19.93	18.5	27.5	133.8	1.1	96.3	298.5	2.17	1.2
97	Piwari Luchai	370.1	96.5	30.9	28	1.5	191.5	0.53	3.23	8.31	16.45	159.9	17.13	2.3	23.9	116.4	2.04	100.2	162.3	2.57	0.5
98	Suapankhi	308.7	114.7	29.4	24.2	1.6	157.3	0.5	2.6	8.54	4.29	120.7	4.64	16.6	22.3	119	3.47	89.2	137.4	3.34	0.1
99	Luchai Mutant 1	270.3	69.7	19.7	18.5	1.4	175.3	0.65	3.74	9.14	11.29	92.1	12.24	17	18.6	80.2	2.41	86.5	109.2	2.44	0.6
100	Nagpuriya Gurmatiya	428	106.7	41.3	33.9	1.6	290.3	0.68	2.63	7.32	8.69	192.7	9.04	12.3	25.7	117.8	2.63	94.1	205	2.81	0.2
101	Govardhan Kalikamod	181.9	89.7	44.8	46.5	1.3	106.3	0.58	3.95	8.74	3.69	139.9	4.04	38.6	26.6	134.2	1.46	77.5	178.6	2.2	1.1
102	B.D. Safri	259.1	103.7	61.6	39	2.1	187.3	0.73	3.35	9.14	4.29	170.3	4.64	16.6	26.8	128.2	2.77	91.3	187	2.74	0.5
103	Sanchuriya Parent	154.1	72.7	23.8	25.5	1.2	78.3	0.49	3.35	8.62	9.09	54.3	9.84	11.4	17.3	81.6	2.58	89	65.8	2.58	1.4
104	Jhilli Parent	283.8	112.7	44.4	36.5	1.6	166.3	0.58	3.8	8.55	3.89	180.5	4.24	22.6	23.6	129.2	2.02	88.5	203.2	2.24	1.2
105	RRF- 105	189.5	94.7	66.3	51.3	1.7	127.3	0.68	3.5	9.24	0.69	154.5	1.04	19	25.8	108.6	2.48	89.3	173.6	2.64	0.7
106	Luchai	249	76.7	47.6	36	1.8	142.3	0.56	3.63	9.24	6.09	159.7	7.64	16.6	22.8	148.8	2.57	90.9	176.4	2.54	0.1
107	Nagri Dubraj	276.5	94.7	27.6	28.7	1.3	126.3	0.44	3.94	8.14	8.69	53.3	9.04	13.2	27.6	121	1.88	85.6	66.6	2.05	0.6
108	Jeera Phool	279.6	84.7	32.6	34.4	1.3	160.3	0.57	3.36	6.79	9.69	170.1	10.04	25.8	27	144.4	1.48	86.5	196	2.01	1.3
109	Ambemohar parent	390.9	90.7	39.4	33.6	1.6	177.3	0.44	2.61	6.84	9.49	122.7	9.84	56.8	26.2	139.4	1.87	66.6	179.6	2.64	1.4
110	Mota chudi	323.7	96.7	41.6	34.2	1.6	222.3	0.69	3.13	8.44	8.09	131.7	8.44	17.2	24.9	117.2	2.91	89.4	149	2.71	1.2
111	Chote Gurmatiya	272	96.7	39.1	34.2	1.5	176.3	0.65	3.29	8.65	7.69	160.7	8.04	15	25.6	113.4	2.83	92	175.7	2.64	1.4
112	Falod Dhan	289	81.7	52	33.9	2	195.3	0.68	3.63	7.54	4.09	267.1	4.44	20.6	26.1	111.6	1.87	91.8	287.7	2.06	0.3
113	Kardhani	188.4	62.7	52.9	37	1.9	97.3	0.5	2.68	7.74	10.89	44.1	11.24	10.8	19.8	74.6	2.79	88.5	55	2.92	1.7
114	Khatiyapati	395.8	94.7	31.8	25.8	1.6	183.3	0.45	2.92	10.27	3.49	119.2	3.84	18.9	29.8	144.2	4.47	87.4	138.1	3.56	0.4
115	Mainpat 1	261.4	88.7	37.9	33.7	1.5	165.3	0.63	3.06	7.44	4.09	147.3	4.44	11.6	21.3	104	2.22	93.8	159	2.44	0.2
116	Savani	227.9	68.7	42.2	30.9	1.8	133.3	0.58	2.85	8.34	3.09	113.5	3.44	14.8	20.9	115.2	3.16	90.2	128.4	2.95	1.6
117	Ajan Dhan	294.2	75.7	38.8	31.1	1.7	248.3	0.86	2.92	8.24	1.09	160.3	1.84	13.6	26.3	121.6	2.93	92.8	174	2.84	0.2
118	Sadachar	356.9	74.7	32.7	25	1.7	250.3	0.7	2.91	8.44	2.69	119.5	3.04	12.4	24.4	122.8	2.73	92.4	132	2.92	0.3
119	Bade Khujji	317.6	84.7	43.5	34.1	1.7	192.3	0.6	2.9	8.14	4.09	178.2	4.44	26.4	24.6	123.6	2.57	86.6	204.6	2.83	0.4
120	Ratan Chudi	271.1	93.7	54	38.2	1.9	173.3	0.64	2.92	8.24	0.49	202.9	0.84	65.6	24.4	131.2	2.75	73.6	268.6	2.84	0.3
