# Supplementary material for: Grain arsenic accumulation is independent of agronomic traits in rice under field conditions
Source: Physiol Mol Biol Plants. 2025 Jun 21;31(10):1793–8. doi: 10.1007/s12298-025-01597-z (PMC12559551; doi:10.1007/s12298-025-01597-z)
Supplement: Supplementary file 3 — Supplementary file3 (XLSX 99 KB) [file 12298_2025_1597_MOESM3_ESM.xlsx]

## Sheet: Read me
Supplementary Table 4: Comparative assessment of various agro-morphological traits, along with fold-change and p value, under control and naturally As-contaminated site.
Replicated values of 5 plants from all quantitative traits were recorded and significant differences were calculated using t-test-and log10(p) was plotted for different traits. The values above the box-plot represent the total number of genotypes with significant differences under naturally As-contaminated site.

## Sheet: Plant height
S.No.	Name of Genotypes	Plant height (cm) Arsenic site						Plant height (cm) Control site
		1	2	3	4	5		1	2	3	4	5		pvalue	log
1	Aazadi	92	100	91	92	93		98	97.5	98	99	96.2		0.0402627	1.3951
2	Adhoni Bora	78	78.5	78.6	78.9	78		84	82	83.8	87	80		0.0029106	2.53602
3	Ajan Dhan	129	119	110	126	120		148	148.6	146.4	147	145.6		4.67358e-05	4.33035
4	Alsakar	155	171	138	154	149		200	192	198	199	201		4.30612e-05	4.36591
5	Alsakar mutant 3	76	65	62	67	69		99	98.9	105	102	103		1.28176e-06	5.89219
6	Ambemohar parent	136	137	142	140	138		165	162	163	161	157		8.89903e-07	6.05066
7	B.D. Safri	130	126	128	129	124		134.7	132	134	129	129.3		0.0244169	1.61231
8	Badam Dhan	100	107	112	111	109		115	113	112	113	111.6		0.0492107	1.30794
9	Bade Khujji	120	125	124	123	122		132	133.5	129.9	130	129.4		0.000107426	3.96889
10	Badsabhog Sel 1	145	146	144	143	144		134.1	133.5	134.2	129.8	132		2.14406e-06	5.66876
11	Badumoni	127	133	130	132	133		142.6	145	143	142	143.1		1.03313e-05	4.98584
12	Bahadur Sel 1	93	94	92	92	94		97.2	98.3	99.1	98	97.6		1.6648e-05	4.77864
13	Bamleshwari	100	96	93	95	93		100.2	100.8	103	99.8	99		0.00755439	2.1218
14	Bastul	91	92	91	90.3	90.2		98	96.2	95	94	96		0.000158571	3.79978
15	Batashabhog	72	74	76	73	72		178.6	175.6	175.9	179	180		2.4589e-13	12.6093
16	Bor Chakuwa	121	135	126	127	130		141.8	140.8	138.2	139	138.7		0.00113821	2.94378
17	BR 15	101	99	99.8	99.8	102		104	103.5	105	106.1	105		0.000223233	3.65124
18	C.G Devbhog	72	77	73	75	77		79.6	78.5	74	80.2	80		0.044711	1.34959
19	C.G. Jawaphool Trombay	125	127	124	122	125		129	126.8	130	131.2	130		0.00236618	2.62595
20	C.G. Sugandhit Bhog	84	86	86	85	85		95.2	86	89.2	90	91		0.0106866	1.97116
21	C.G. Zinc Rice - 2	64	75	70	64	69		110.8	109	108.9	111	110.5		4.57486e-08	7.33962
22	C.G. Zinc Rice 1	85	83	81	82	83		109	110.2	112	106.8	113		2.41916e-08	7.61634
23	Chandrahasini	96	92	99	95	93		78.6	78.9	80	81.2	75		7.78749e-06	5.1086
24	Chapti Gurmatiya	111	114	112	115	111		165.2	169	164	163.8	167		1.19429e-10	9.92289
25	Chhindmauri	139	140	143	140	142		145.6	148.3	145	146.8	143		0.00266074	2.575
26	Chirainakhi	125	133	126	125	128		138	140	142.6	138.1	138		0.000135738	3.8673
27	Chote Gurmatiya	112	111	115	111	114		120.3	119.1	120.1	121	119.8		2.63763e-05	4.57879
28	CR-800	83	88	87	88	86		92	91.6	91	90.5	91		0.00104966	2.97895
29	Danighoda	90	99	84	85	90		124.8	126	124.3	125	125		9.98951e-07	6.00046
30	Danteshwari	82	90	80	82	84		97.6	97	98	99.1	94		0.000107681	3.96786
31	Dehradun Basmati	94	101	91	96	98		190	188	179	196	189.2		2.34933e-09	8.62906
32	Dhaniya	139	137	135	136	135		145.3	148	149.3	148	148		3.20759e-06	5.49382
33	Dubraj Sel 1	135	132	129	132	133		155	154.2	156.1	155	156		1.7055e-08	7.76815
34	Dudhiya Dawar	100	112	109	103	105		164	166	167.1	165	165		3.63174e-09	8.43989
35	Falod Dhan	113	111	109	109	112		118	117	116.8	118	117.2		4.93013e-05	4.30714
36	Gomi Bor	140	132	127	129	140		148	145.2	144	143	145		0.00392555	2.4061
37	Govardhan Kalikamod	136	131	130	134	136		158	159.3	160.2	161	158		6.84375e-08	7.16471
38	Gudma Dhan	104	100	108	105	103		110	109	108	111	109		0.00482842	2.3162
39	Indira Areobic 1	96	100	101	100	101		103.1	105	103	102	105.1		0.00654318	2.18421
40	Indira Sugandhit Dhan 1	88	78	78	79	78		110	111	112	110	110		3.47723e-07	6.45877
41	IR 64	67	68	75	73	72		93.5	92.1	93.2	93	91.5		7.05981e-07	6.15121
42	Jaldubbi	149	150	153	150	152		196	198	197	193	196		1.49356e-10	9.82578
43	Jawaphool	132	126	130	130	128		135	134.2	136	132	134		0.00322569	2.49138
44	Jeera Phool	142	144	146	144	142		158	156	157	157.2	157		1.81653e-07	6.74076
45	Jhilli Mutant 13-5	71	82	93	78	84		113	112	115.2	113	113		2.44995e-05	4.61084
46	Jhilli Parent	133	124	125	132	128		175	176	174	174.2	174		6.91939e-09	8.15993
47	Kadamphool	150	145	155	152	150		168	169.2	170	168.8	169		3.65049e-06	5.43765
48	Kadamphool parent	146	134	140	140	139		176	177.2	178.9	176	177		6.64032e-08	7.17781
49	Kalabhog	160	155	142	156	149		164.3	166	165.2	164	163.8		0.00473312	2.32485
50	Kalajeera	138	135	135	136	138		188	179	182	184	182		2.4345e-09	8.61359
51	Kanaklata	120	118	119	117.8	120		125.1	122	129	121	124		0.00728602	2.13751
52	Kardhani	71	73	76	75	74		88	84.1	79.5	81	80		0.0012997	2.88616
53	Karhani	92	92	101	93	97		145.1	148	145	144	147		4.2094e-09	8.37578
54	Kari Alcha	157	156	152	155	153		169	168	172	164	168		2.58226e-05	4.588
55	Karma Mahsuri	80	79	75	78	76		82	81	79	78.5	84		0.0422965	1.3737
56	Kerkersali	110	114	118	120	112		125.4	126	125.9	127	126.8		0.000296049	3.52864
57	Khatiyapati	144	145	143	143	142		198.1	195	197	196	194		7.01066e-12	11.1542
58	Khitish	58	58.3	58.7	58.4	57.3		62	63	61.8	63	62		2.3158e-06	5.6353
59	Kubri Mohar	137	145	153	148	142		128	129	132	129	130		0.000554951	3.25575
60	Luchai	144	142	156	148	150		188	187	186.1	185	186.1		3.18514e-07	6.49687
61	Luchai Mutant 1	82	82	73	78	82		112	112	111	113.5	112		9.52841e-08	7.02098
62	Maharaji	129	123	130	128	127		172	172	176.1	169	170		5.30705e-09	8.27515
63	Maheshwari	100	100	101	102	101		115	116.2	114	116	116		4.92263e-09	8.3078
64	Mainpat 1	103	108	97	105	103		107.2	108.1	108.1	107.6	106.9		0.0423717	1.37292
65	Mohlayi Banko	135	131	126	134	130		158	159.1	157.2	159.1	159		1.71393e-07	6.76601
66	Mota chudi	117	118	116	116	115		124	126	123	124	124.1		3.93614e-06	5.40493
67	MTU 1010	93	98	88	86	92		79	78.2	79	75.2	79.1		0.000323039	3.49075
68	Murisaal	75	74.6	75	75.8	74		78.2	79.1	80	81	80		2.61815e-05	4.58201
69	Nagri Dubraj	112	118	128	119	124		165	166	162.8	164	162		2.97461e-07	6.52657
70	Nande Chenur	151	149	146	147	146		156	158	156.1	158	159.1		2.948e-05	4.53047
71	Nandel	127	130	132	132	128		156	154	157	158	156		2.14335e-08	7.66891
72	Natural Madhu Gold	100	103	105	100	103		105	107	108.1	107	107		0.0028729	2.54168
73	Natural Sudha Gold	100	104	102	103	102		107	108	108.1	106	106		0.000331935	3.47895
74	Phulihuri	127	115	117	118	117.9		125	124	125.6	126	127		0.0155267	1.80892
75	Pihu	84	85	83	84	85		99	98.5	97	101	100		5.53202e-08	7.25712
76	Piwari Luchai	110	111	110.7	111	112		154	157	158	154	156		2.06579e-11	10.6849
77	Poornima	82	81	79	80	81		86	85	85	87	87		4.51956e-05	4.3449
78	Protezin	100	100	101	103	100		112	112.3	114	115	112		4.97524e-07	6.30319
79	Raghunath	135	140	138	139	140		145	143	145	143	144		0.00061656	3.21002
80	Rajeshwari	101	100	102	103	98		127	128	125	128	127		5.65071e-09	8.2479
81	Ramli Chonch	116	110	114	110	115		180	182	183	179.2	180		4.84309e-11	10.3149
82	Ratan Chudi	124	130	132	134	132		140	140	145	139.1	140		0.000866682	3.06214
83	RRF- 105	110	108	102	110	109		112	111	116	111	112		0.0310036	1.50859
84	RRF- 127	99	105	103	102	101		106.3	105	106.2	107	106		0.00453116	2.34379
85	Rudra Parent	117	118	130	119	128		158	159.1	154.8	156.8	157		1.76931e-06	5.7522
86	Sadachar	126	124	118	123	119		132	130.5	131	132	129.9		0.000416498	3.38039
87	Safri 17 Parent	138	146	142	140	143		172.3	177	169.7	171	172		1.69462e-07	6.77093
88	Samleshwari	88	91	94	95	88		80	81	82	75.6	88		0.00398873	2.39917
89	Sanchuriya Mutant 6	56	51	49	49	50		99	94.2	91.4	95	95.5		7.8707e-09	8.10399
90	Sanchuriya Parent	80	85	76	85	78		156.1	155	154	153.2	154		2.10521e-10	9.6767
91	Sata Dhan	141	137	143	139	140		97.2	97.8	94.6	97.2	97		2.64211e-10	9.57805
92	Savani	116	112	115	113	116		118.6	115	119	118	119.1		0.0129566	1.88751
93	Siyar Dhan	108	103	110	110	106		88.1	88.6	87.4	88	88		5.12005e-07	6.29073
94	Tarun Bhog sel 1	135	130	140	135	137		177	175	176.2	176	175		9.23672e-09	8.03448
95	TCDM 1	71	76	74	76	74		110	109	107	106	11		0.479905	0.318845
96	Tilkormel mutant-8	76	88	84	82	80		108	107	109	107	106		1.76877e-06	5.75233
97	TN1	74	76	75	73	75		90.3	92.1	92.1	93	91.5		6.15468e-09	8.21079
98	Tulsi Manjari	124	130	128	127	128		201	203.1	205.4	201.4	200		1.35313e-11	10.8687
99	Vikram TCR	80	79	87	88	84		111	113	111	112	112.1		3.30631e-07	6.48066
100	Vishnu Bhog Parent	114	116	110	116	113		165	166	164	164	163		1.29738e-10	9.88693
101	Vishnubhog Mutant 71-4	49	49	50	49	51		57.6	54.5	52.1	51.4	54		0.00574197	2.24094
102	Vishnubhog sel 1	130	122	137	132	129		162	165	164	161	160		1.60721e-06	5.79393
103	Zinco Rice MS	82	88	84	82	84		88	87.5	87.6	88	90		0.0074451	2.12813

## Sheet: Days to 50% flowering
S.No.	Name of Genotypes	Plant height (cm) Arsenic site						Plant height (cm) Control site
		1	2	3	4	5		1	2	3	4	5	p value	log
1	Ajan Dhan	74	74	73	71	75		78	78	76	78	78	0.000699154	3.15543
2	Alsakar	95	94	95	95	94		98	99	99	99	99	9.85947e-07	6.00615
3	Alsakar mutant 3	75	74	75	74	75		81	81	81	82	81	2.91346e-08	7.53559
4	Ambemohar parent	89	89	88	89	87		95	94	95	93	95	5.45936e-06	5.26286
5	Badsabhog Sel 1	93	93	93	92	93		106.55	106.55	105	106.55	106.55	3.53232e-10	9.45194
6	Badumoni	92	92	92	92	91		94	95	95	95	95	5.45936e-06	5.26286
7	Batashabhog	104	104	104	104	103		106	106	106	106	106	4.14884e-06	5.38207
8	Bor Chakuwa	94	94	94	93	94		97	97	97	97	97	2.33419e-07	6.63186
9	C.G. Jawaphool Trombay	99	98	99	99	99		108	108	108	108	107	1.03593e-09	8.98467
10	C.G. Zinc Rice - 2	96	96	95	96	96		105	104	105	105	105	1.03593e-09	8.98467
11	C.G. Zinc Rice 1	76	75	76	76	76		87	87	87	88	89	4.57527e-09	8.33958
12	Chandrahasini	77	77	77	75	77		91	90	91	91	91	1.05359e-09	8.97733
13	Chapti Gurmatiya	79	79	79	79	78		90	90	90	89	90	2.09985e-10	9.67781
14	Chhindmauri	77	76	77	77	77		85	87	85	85	85	5.54475e-08	7.25612
15	Chirainakhi	83	83	83	83	84		86	86	86	88	86	9.65768e-05	4.01513
16	Chote Gurmatiya	95	95	93	95	95		98	97	98	98	98	9.65768e-05	4.01513
17	Danighoda	70	71	70	70	70		91.17	91.17	90	91.17	91.17	2.62477e-12	11.5809
18	Danteshwari	71	71	71	69	71		77	76	77	77	77	7.08638e-07	6.14958
19	Dawar dhan	79	79	79	79	79		81	81	81	80	81	1.85312e-05	4.7321
20	Dehradun Basmati	93	93	94	93	93		103	102	103	103	103	6.2028e-10	9.20741
21	Dhaniya	81	80	81	81	81		84	84	84	84	84	2.33419e-07	6.63186
22	Dubraj Sel 1	97	98	97	96	97		119.7	119.7	120	119.7	119.7	1.78147e-12	11.7492
23	Dudhiya Dawar	73	73	72	73	73		88	89	89	89	89	1.05856e-11	10.9753
24	Gomi Bor	82	84	82	82	82		85	85	85	85	85	0.000188104	3.7256
25	Govardhan Kalikamod	88	88	88	89	88		94	92	94	94	94	2.04472e-06	5.68937
26	Indira Sugandhit Dhan 1	110	110	109	110	110		93	92	93	93	93	6.52421e-12	11.1855
27	IR 64	81	81	80	81	81		91	91	91	93	91	1.06852e-08	7.97122
28	Jaldubbi	89	89	89	87	89		103	102	103	103	103	1.05359e-09	8.97733
29	Jeera Phool	83	83	83	82	83		95	95	94	95	95	1.05001e-10	9.97881
30	Jhilli Mutant 13-5	82	82	83	82	82		93	92	93	93	93	2.82001e-10	9.54975
31	Jhilli Parent	111	111	110	111	111		118	118	118	116	118	3.46791e-07	6.45993
32	Kadamphool	76	76	75	76	76		86	88	86	86	86	1.06852e-08	7.97122
33	Kadamphool parent	85	85	85	85	84		115	115	115	115	115	4.13861e-15	14.3831
34	Kalabhog	79	78	79	79	79		82	81	82	82	82	5.45936e-06	5.26286
35	Kalajeera	99	99	100	99	99		97	97	95	97	97	0.000398855	3.39919
36	Kardhani	61	61	61	61	60		64	63	64	64	64	5.45936e-06	5.26286
37	Kari Alcha	77	77	77	76	77		89	92	89	89	89	3.71135e-08	7.43047
38	Kerkersali	81	81	81	81	82		84	84	84	84	84	6.57092e-07	6.18237
39	Kubri Mohar	78	78	78	77	78		99	99	99	98	99	1.20658e-12	11.9184
40	Luchai	75	74	75	75	75		85	86	86	86	86	2.09985e-10	9.67781
41	Luchai Mutant 1	68	68	68	66	68		81	81	81	81	81	6.88261e-10	9.16225
42	Mahamaya	79	78	79	79	79		88	88	88	87	88	1.03593e-09	8.98467
43	Maharaji	69	69	69	68	69		75	75	75	75	75	1.27457e-09	8.89464
44	Maheshwari	99	97	99	99	99		96	95	96	96	96	0.000242803	3.61475
45	Mohlayi Banko	98	97	97	98	98		103	103	102	103	103	1.88623e-07	6.7244
46	Mota chudi	95	95	95	94	95		97	97	97	97	97	4.14884e-06	5.38207
47	MTU 1010	87	88	87	86	87		86.18	86.18	86.18	86.18	86.18	0.0319603	1.49539
48	Nagri Dubraj	93	93	92	93	93		115	115	115	115	115	4.84863e-14	13.3144
49	Nande Chenur	79	79	78	79	79		85	85	85	85	85	1.27457e-09	8.89464
50	Nandel	74	74	74	73	74		89	87	89	89	89	7.58341e-10	9.12014
51	Pihu	81	81	80	81	81		96	96	96	96	96	1.00126e-12	11.9995
52	Piwari Luchai	97	97	97	97	95		104	105	105	105	105	8.05476e-08	7.09395
53	Protezin	94	94	93	94	95		102.61	102.61	102.61	102.61	102.61	3.56787e-09	8.44759
54	Rajeshwari	76	76	75	76	76		94	94	94	94	94	2.37343e-13	12.6246
55	Ramli Chonch	94	94	94	93	94		96	96	96	96	96	4.14884e-06	5.38207
56	Ratan Chudi	92	91	92	92	92		90	90	91	90	90	0.000477614	3.32092
57	Rudra Parent	72	71	72	72	72		90	90	90	90	90	2.37343e-13	12.6246
58	Sadachar	73	73	72	73	73		71	71	72	71	71	0.000477614	3.32092
59	Safri 17 Parent	73	73	73	73	74		88	88	88	88	88	1.23903e-12	11.9069
60	Samleshwari	71	71	70	71	71		85	85	85	85	85	1.72453e-12	11.7633
61	Sanchuriya Mutant 6	75	75	75	75	74		87	87	87	85	87	4.57527e-09	8.33958
62	Sanchuriya Parent	71	70	71	71	71		78	76	78	78	78	3.46791e-07	6.45993
63	Sata Dhan	101	101	101	102	101		89	89	89	88	89	8.08556e-11	10.0923
64	Shyamala Dhan	79	79	79	80	79		75	77	77	77	77	0.000398855	3.39919
65	Siyar Dhan	78	77	78	78	78		64	64	64	64	64	2.16671e-12	11.6642
66	Suapankhi	113	113	113	114	113		96	96	98	96	96	2.7671e-10	9.55797
67	Tarun Bhog sel 1	94	93	94	94	94		104	101	104	104	104	3.51485e-07	6.45409
68	TCDM 1	90	90	90	89	90		101	101	101	102	101	1.58e-10	9.80134
69	Tilkormel mutant-8	84	83	84	84	84		95	94	95	95	95	2.09985e-10	9.67781
70	Tulsi Manjari	89	88	89	89	89		104	103	104	104	104	1.77177e-11	10.7516
71	Vikram TCR	80	80	80	80	81		90	90	90	92	90	1.44768e-08	7.83933
72	Vishnu Bhog Parent	114	115	115	115	115		120	118	120	120	120	4.9932e-06	5.30162
73	Vishnubhog sel 1	95	95	95	94	95		120	120	119	120	120	2.99542e-13	12.5235

## Sheet: Flag leaf length
S.No.	Name of Genotypes	Leaf length (cm) Arsenic site						Leaf length (cm) Control site
		1	2	3	4	5		1	2	3	4	5	p value	log
1	Alsakar	28.5	24	24.5	23.8	29		32	34	34	33.5	34	0.000252167	3.59831
2	Ambemohar parent	30.8	26.7	36.7	32.1	33.4		28.4	26	28.4	23	28.4	0.0310972	1.50728
3	Badam Dhan	29.2	30	29.3	29.5	28.1		31.22	31.22	28.7	31.22	31.22	0.0356085	1.44845
4	Bade Khujji	29.2	30	39.8	30.4	32.4		38.36	36	38.36	38.36	36.7	0.0315923	1.50042
5	Badsabhog Sel 1	28	35.2	32.5	28.1	31.7		38.7	41.5	42.1	41	35.8	0.00126679	2.8973
6	Badumoni	32.6	31.2	37.5	35.1	35.8		43.44	42.1	43.44	43.44	38.9	0.000599468	3.22223
7	Bahadur Sel 1	34.5	33.4	31.6	32.7	33		35.04	35.04	35.04	35.04	35.04	0.00284118	2.5465
8	Bor Chakuwa	32	34.2	32.6	34.8	31.2		39.5	41.82	38.9	41.82	41.82	3.19344e-05	4.49574
9	C.G. Jawaphool Trombay	40.2	36.3	30	35.4	38.1		25.6	29.2	29.2	28.5	29.2	0.00322426	2.49157
10	C.G. Zinc Rice 1	25	28	26	27.1	28.1		33.77	31.2	33.77	33.77	35.6	7.84223e-05	4.10556
11	Chapti Gurmatiya	30.6	24.6	27.6	28.2	27.9		40.26	42.5	40.26	40	40.26	1.9927e-06	5.70056
12	Chirainakhi	26	25.1	23	25.1	22.8		33.4	31.3	33.4	33.4	30.4	2.09976e-05	4.67783
13	Chote Gurmatiya	31.4	32.8	33.8	33.4	31.2		36.4	37.52	35	37.52	37.52	0.00035688	3.44748
14	Danteshwari	22.6	29	23.6	25.1	27.8		34.72	33.6	34.72	33.8	34.72	0.000113655	3.94441
15	Dawar dhan	25	20.5	24.3	22.3	21		28.9	29.8	29.8	27.6	29.8	0.000160059	3.79572
16	Dehradun Basmati	24.2	29.1	26.5	28.4	27.1		47.3	45.9	47.3	47.3	44.9	4.34218e-08	7.36229
17	Dhaniya	35.1	29.3	27.5	28.4	34.2		30.8	39.9	39.9	45.1	39.9	0.018539	1.73191
18	Dubraj Sel 1	32.5	35.3	39.5	34.6	37.3		42.39	40.2	42.39	41.9	42.39	0.00145231	2.83794
19	Dudhiya Dawar	45.3	43.3	39.6	45.2	49.8		36.34	36.34	38.9	36.34	36.34	0.00199323	2.70044
20	Falod Dhan	29.8	31.1	38.5	29.7	32		37.22	37.6	37.22	35.4	37.22	0.0226256	1.6454
21	G.B - 2	45.5	43.2	45.6	45.1	44		46.68	46.68	45.4	46.68	46.68	0.0112095	1.95042
22	Gomi Bor	28.2	28.2	26	27.1	28		33.6	36.5	36.5	33.5	36.5	1.43523e-05	4.84308
23	Govardhan Kalikamod	46.6	42.6	43.8	45.2	46		31.2	30.44	30.44	30.9	30.44	6.22752e-08	7.20568
24	Indira Areobic 1	32.3	36.3	32	35.1	33.1		35.76	35.76	35.76	35.76	35.76	0.0433113	1.3634
25	Indira Sugandhit Dhan 1	29.3	26.5	27.2	28.1	24.3		33.3	33.3	32.1	33.3	33.3	0.00012973	3.88696
26	IR 64	34.5	33.1	32.2	32.5	33.6		35.6	36.1	36.1	36.1	36.1	0.000153443	3.81405
27	Jaldubbi	39.5	39.4	32.1	35	34.9		33.14	33.14	33.14	30.2	33.14	0.0472471	1.32562
28	Jeera Phool	33.5	33.2	32	31.9	33.1		35.64	35.64	33.6	35.64	35.64	0.00144246	2.8409
29	Jhilli Mutant 13-5	34.3	39.5	36.8	35.8	34.8		30.8	31.3	31.3	32	31.3	0.00081436	3.08918
30	Jhilli Parent	37	34	33.2	35	34.6		42.3	45.1	40.6	44	39.8	0.000203144	3.6922
31	Kadamphool	32.5	32.6	36.3	35	34.8		40	38.1	40	39	40	0.00024825	3.60511
32	Kadamphool parent	46.8	46.6	46.7	45.8	46.7		39	33	33.9	34.6	39	3.83083e-05	4.41671
33	Kalabhog	20.5	34.1	27.1	25.8	27.1		35.92	34.1	35.92	33.1	35.92	0.00707256	2.15042
34	Kanaklata	32.6	35.2	36.4	35.2	35.2		37.2	36.8	37.2	38.1	37.2	0.00695443	2.15774
35	Kardhani	40.3	33	31.9	35.1	36.4		40.34	40.34	42.1	40.34	40.34	0.00755768	2.12161
36	Karhani	27.6	31.5	27.5	28	27.4		39.14	38.9	39.14	39.14	39.14	7.97489e-07	6.09828
37	Kerkersali	23.3	25.3	29.6	25.8	27.6		35.32	33.5	35.32	32.9	35.32	0.000132211	3.87873
38	Khatiyapati	23	25.6	23.7	24.2	24		29.96	29.96	30.9	29.96	28.7	5.87785e-06	5.23078
39	Luchai Mutant 1	22.7	15.6	12.2	15.6	17.8		30.56	31.2	30.56	36.1	30.56	7.93794e-05	4.10029
40	Mohlayi Banko	31.4	34.9	30.8	33.8	31.9		38.42	36.4	38.42	37.4	38.42	0.000312254	3.50549
41	MTU 1010	41.5	43.1	39.5	41	45.2		38	35.6	38.4	41.5	40	0.0420495	1.37624
42	Murisaal	47	45.2	47	47	46.1		49	48.5	46.1	49	49	0.0238504	1.62251
43	Nagri Dubraj	23.5	26.5	30.1	28.1	26.8		22.4	24.6	22.4	22	22.4	0.00696178	2.15728
44	Nande Chenur	29.2	29.2	26.6	28.4	27.1		34.78	34.6	34.78	34.78	35.1	1.71096e-06	5.76676
45	Nandel	36.7	37.2	39.6	38.1	35.8		34.78	34.78	33.6	34.78	34.78	0.00276302	2.55862
46	Phulihuri	40.2	42.5	42.5	42.5	42.5		43	43.35	43.35	44.2	43.35	0.0227582	1.64286
47	Pihu	25.2	20.2	21.5	23.4	21.4		25.78	24.6	25.78	25.78	22.9	0.036168	1.44168
48	Piwari Luchai	26.3	30.4	30	30	28.4		41.36	40.1	41.36	42.6	41.36	5.36363e-07	6.27054
49	Pooja	24	24.3	33.4	28.1	21.4		32.5	36.4	35.3333	35	35.3333	0.00410297	2.3869
50	Protezin	29.5	27.3	26.7	28.1	27.1		24.58	24.58	24.58	22.6	24.58	0.00050691	3.29507
51	Rajeshwari	26.4	28.5	23.5	25.2	23.8		17.7	17.7	18.6	17	17.7	3.85127e-05	4.4144
52	Ramli Chonch	31.8	31.7	31.5	31.4	32		33.68	33.68	33	36.4	33.68	0.00396256	2.40202
53	Sadachar	24.6	22.4	23.4	23.4	22.9		28.34	24.6	28.34	31.5	28.34	0.00285015	2.54513
54	Safri 17 Parent	39.5	34.2	43.5	36.9	34.5		47.3	44	47.3	47	47.3	0.00137109	2.86293
55	Sanchuriya Mutant 6	20.7	25.2	25.5	23.7	25.1		20	20	20	21	22.4	0.0103314	1.98584
56	Sanchuriya Parent	21.5	26.5	24.3	25.4	21.4		36.26	36.26	34.6	38	36.26	4.98889e-06	5.302
57	Sata Dhan	22.5	20	18.2	20.5	20.7		40.66	40.66	40.7	38.9	40.66	5.59976e-09	8.25183
58	Shyamala Dhan	41.5	34	35.1	38.2	39.7		34.84	32.1	34.84	32.6	30.8	0.0198778	1.70163
59	Siyar Dhan	40	34.5	37.5	33.8	35		30.58	30.6	31.5	30.58	30.58	0.00164284	2.78441
60	Suapankhi	22.8	22.2	22.8	22.1	22.5		34.08	32.5	34.08	32.4	34.08	5.58579e-09	8.25292
61	Tarun Bhog sel 1	29.2	38.6	33.5	30.1	32.4		41.02	41.02	40.2	43	41.02	0.00112047	2.9506
62	TCDM 1	47.2	39.7	42.3	41.9	43.2		52	51	52.8	52	52	9.09897e-05	4.04101
63	TN1	30.3	32.5	30.3	32.1	30.3		38.3	36.4	38.3	35	38.3	7.84189e-05	4.10558
64	Vikram TCR	23.5	28.1	23.6	25.2	27.4		31.7	30.8	31.7	33	31.7	0.000276809	3.55782
65	Vishnubhog sel 1	36.6	36	33.6	34.1	36.4		45.1	46.3	46.3	42.6	46.3	5.8557e-06	5.23242
66	Zinco Rice MS	31	28.5	26.6	28.7	27.9		30.54	30.54	31.6	30.54	30	0.0246319	1.6085

## Sheet: Flag leaf width
S.No.	Name of Genotypes	Leaf Width (cm) Arsenic site						Leaf Width (cm) Control site
		1	2	3	4	5		1	2	3	4	5	p value	log
1	Ajan Dhan	1.5	1.5	1.6	1.6	1.6		1.42	1.42	1.42	1.5	1.42	0.0028443	2.54602
2	Alsakar mutant 3	1.6	1.5	1.3	1.4	1.6		1.3	1.3	1.3	1.4	1.3	0.0318376	1.49706
3	Bade Khujji	1.7	1.5	1.5	1.6	1.7		1.7	1.7	1.7	1.8	1.7	0.0399685	1.39828
4	Batashabhog	1.3	1.3	1.4	1.3	1.3		1.42	1.4	1.5	1.42	1.42	0.00291122	2.53592
5	C.G. Zinc Rice 1	1.5	1.4	1.6	1.4	1.4		1.77	1.77	1.7	1.8	1.77	0.000115344	3.93801
6	Chandrahasini	1.5	1.7	1.2	1.7	1.4		1	1.1	1	1.2	1	0.0027107	2.56692
7	Chapti Gurmatiya	1.7	1.7	1.6	1.7	1.6		1.54	1.54	1.6	1.54	1.54	0.00418013	2.37881
8	Chhindmauri	1.8	1.9	1.9	1.9	1.8		1.2	1.2	1.2	1.1	1.2	2.30316e-08	7.63768
9	Danteshwari	1.6	1.6	1.7	1.6	1.7		1.5	1.2	1.5	1.5	1.5	0.0149785	1.82453
10	Dehradun Basmati	1.5	1.5	1.3	1.5	1.5		1.86	1.86	1.86	1.9	1.86	8.47601e-06	5.07181
11	Dubraj Sel 1	1.6	1.6	1.7	1.7	1.6		1.38	1.6	1.38	1.3	1.38	0.00326422	2.48622
12	Dudhiya Dawar	1.8	2.3	2	2.1	2		1.3	1.52	1.5	1.52	1.52	0.000266919	3.57362
13	Indira Sugandhit Dhan 1	2	2	1.9	2	1.9		1.74	1.74	1.74	1.5	1.74	0.00108872	2.96308
14	IR 64	1.7	1.5	1.5	1.6	1.5		2.2	2.1	2.2	2.2	2.2	7.08638e-07	6.14958
15	Jaldubbi	1.6	2.1	1.8	2	1.9		1.62	1.62	1.5	1.62	1.62	0.0129977	1.88613
16	Jeera Phool	1	1.2	1.3	1.2	1.1		1	1	0.9	1	1	0.0110825	1.95536
17	Jhilli Mutant 13-5	1.6	1.8	2	1.8	1.8		1.4	1.4	1.2	1.4	1.5	0.000773835	3.11135
18	Kalajeera	1.6	1.6	1.4	1.6	1.5		1.2	1.2	1.1	1.2	1.2	4.17577e-05	4.37926
19	Karhani	0.6	0.8	0.7	0.8	0.7		1.4	1.5	1.42	1.42	1.42	1.29945e-07	6.88624
20	Kari Alcha	1.9	2	1.9	1.9	1.9		1.6	1.53	1.53	1.53	1.53	3.13926e-07	6.50317
21	Kubri Mohar	1.3	1.4	1.2	1.3	1.4		2.1	2.1	2.3	2.1	2.2	3.24459e-07	6.48884
22	Luchai	1.8	1.5	1.5	1.7	1.8		1.34	1.4	1.3	1.34	1.34	0.00191251	2.7184
23	Mahamaya	1.9	2	2.1	2	2.1		1.72	1.8	1.72	1.6	1.72	0.000244165	3.61232
24	Maharaji	1.5	1.4	1.4	1.5	1.4		1.28	1.28	1.3	1.28	1.3	0.000294342	3.53115
25	Maheshwari	2	2.1	2	2	2.1		1.4	1.52	1.52	1.5	1.52	2.11704e-07	6.67427
26	Mohlayi Banko	1.7	1.8	1.7	1.7	1.7		1.24	1.24	1.3	1.24	1.24	3.97082e-08	7.40112
27	Nagri Dubraj	1	1.1	1.3	1.2	1.3		1.4	1.4	1.3	1.5	1.4	0.0105932	1.97497
28	Nandel	1.4	1.5	1.7	1.6	1.7		1.34	1.34	1.35	1.36	1.34	0.00392967	2.40564
29	Pihu	1.4	1.3	1.4	1.3	1.4		1.2	1.3	1.2	1.2	1.2	0.00220525	2.65654
30	Piwari Luchai	1.6	1.4	1.5	1.5	1.5		1.68	1.68	1.7	1.68	1.68	0.000418041	3.37878
31	Protezin	1.9	1.7	1.9	1.8	1.8		1.34	1.34	1.3	1.34	1.34	1.34565e-06	5.87107
32	Rajeshwari	2	2	2.1	2	2.1		1.4	1.5	1.4	1.4	1.4	4.76294e-08	7.32213
33	Ramli Chonch	2.1	2	2	2	2.1		1.62	1.62	1.5	1.62	1.62	1.19913e-06	5.92113
34	Rudra Parent	1.5	1.4	1.5	1.4	1.4		1.3	1.3	1.3	1.2	1.35	0.00251155	2.60006
35	Safri 17 Parent	1.2	1.2	1.5	1.5	1.3		1.7	1.74	1.7	1.6	1.7	0.00126848	2.89672
36	Samleshwari	1.6	1.5	1.8	1.6	1.8		1.1	1.1	1.1	1.2	1.1	2.72502e-05	4.56463
37	Sanchuriya Mutant 6	1.4	1.4	1.3	1.4	1.3		1.3	1.1	1.1	1.1	1.1	0.00156069	2.80668
38	Sanchuriya Parent	1.1	1.2	1.1	1.1	1.2		1.56	1.55	1.56	1.4	1.56	1.09652e-05	4.95998
39	Sata Dhan	1.1	1.3	1.2	1.1	1.4		1.44	1.65	1.44	1.34	1.44	0.0140496	1.85234
40	Shyamala Dhan	1.8	1.6	1.5	1.7	1.8		1.4	1.4	1.4	1.23	1.4	0.00164045	2.78504
41	Siyar Dhan	1.1	1.2	1.2	1.1	1.3		0.98	1	0.98	0.98	0.98	0.000813775	3.0895
42	TCDM 1	1.3	1.3	1.4	1.3	1.5		2.1	2.1	2.3	2.1	1.9	9.22761e-06	5.03491
43	Tilkormel mutant-8	1.6	1.9	1.8	1.8	1.7		1.4	1.23	1.4	1.2	1.4	0.000221376	3.65487
44	TN1	1.3	1.4	1.3	1.4	1.3		1.9	2	1.9	2.1	1.9	1.02272e-06	5.99024
45	Vishnu Bhog Parent	1.6	1.8	1.7	1.6	1.8		1.2	1.34	1.2	1.3	1.2	3.10142e-05	4.50844

## Sheet: Flag leaf area
S.No.	Name of Genotypes	Leaf Area (cm2) Arsenic site						Leaf Area (cm2) Control site
		1	2	3	4	5		1	2	3	4	5	p value	log
1	Adhoni Bora	41.106	41.106	42	40	41.106		43.758	44.758	43.758	43.758	43.758	5.65365e-05	4.24767
2	Ajan Dhan	33.579	34.164	40.8096	36.3168	34.0704		38.8103	38.8103	38.8103	38.8103	39.8103	0.0447737	1.34898
3	Alsakar	40.014	33.345	32.487	35.2716	31.8708		54.3067	54.3067	55.3067	54.3067	54.3067	9.13023e-07	6.03952
4	Alsakar mutant 3	28.9536	31.824	22.815	25.9896	27.456		22.5108	23.5108	24.5108	22.5108	22.5108	0.0243776	1.61301
5	Badam Dhan	29.6088	32.76	27.4248	27.612	30.6852		31.6571	31.6571	32.6571	33.6571	31.6571	0.0394179	1.40431
6	Bade Khujji	38.7192	35.1	46.566	37.9392	42.9624		50.8654	50.8654	50.8654	51.8654	50.8654	0.00070301	3.15304
7	Badsabhog Sel 1	24.6402	35.6928	30.42	28.4934	29.6712		42.6894	42.6894	43.6894	44.6894	42.6894	7.63342e-05	4.11728
8	Badumoni	38.142	34.0704	35.1	41.067	33.5088		46.0812	47.0812	48.0812	46.0812	46.0812	0.000114075	3.94281
9	Bastul	45.0528	45.0528	45.0528	44	43		47.5488	48	47.5488	47.5488	47.5488	6.26882e-05	4.20281
10	Batashabhog	45.9342	43	45.9342	44	45.9342		28.1109	28.1109	29.1109	28.1109	28.1109	5.67891e-09	8.24573
11	Bor Chakuwa	34.944	40.014	38.142	38.0016	35.685		47.6246	47.6246	47.6246	48.6246	49.6246	4.46979e-06	5.34971
12	BR 15	27.144	25.116	25.116	27.144	27.144		28.3881	28.3881	29.3881	28.3881	28.3881	0.00294971	2.53022
13	C.G Devbhog	34.32	32.175	32.487	35.0064	30.186		35.3683	35.3683	35.3683	36.3683	35.3683	0.0141043	1.85065
14	C.G. Jawaphool Trombay	40.7628	36.8082	28.08	33.1344	38.6334		27.3312	27.3312	28.3312	27.3312	27.3312	0.00756995	2.12091
15	C.G. Zinc Rice 1	29.25	30.576	32.448	29.5932	30.6852		46.6229	47.6229	48.6229	46.6229	46.6229	8.62704e-09	8.06414
16	Chandrahasini	26.325	36.8628	25.74	33.9456	26.5356		18.954	18.954	18.954	19.954	18.954	0.0016729	2.77653
17	Chapti Gurmatiya	40.5756	32.6196	34.4448	37.3932	34.8192		48.3603	48.3603	49.3603	48.3603	48.3603	1.81443e-05	4.74126
18	Chhindmauri	31.59	37.3464	42.3852	35.4198	37.4868		20.7792	20.7792	20.7792	20.7792	21	1.61312e-05	4.79233
19	Chirainakhi	40.56	41.1138	32.292	39.156	33.7896		51.0619	51.0619	50	51.0619	50	9.0344e-05	4.0441
20	Chote Gurmatiya	31.8396	35.8176	42.1824	36.4728	34.0704		41.5572	42	41.5572	42	41.5572	0.0112849	1.9475
21	Danteshwari	28.2048	36.192	31.2936	31.3248	36.8628		40.6224	40.6224	41	40.6224	42	0.00112976	2.94702
22	Dawar dhan	29.25	19.188	22.7448	26.091	19.656		31	30.2172	30.2172	32	30.2172	0.005509	2.25893
23	Dehradun Basmati	28.314	34.047	26.871	33.228	31.707		38	38.4	38.6	38.4	38.5	0.000647048	3.18906
24	Dhaniya	41.067	36.5664	32.175	35.4432	40.014		47.9279	47.9279	50	47.9279	47.9279	0.000136219	3.86576
25	Dudhiya Dawar	63.6012	77.6802	61.776	74.0376	77.688		43.0847	43.0847	42	43.0847	41	3.66589e-05	4.43582
26	Falod Dhan	46.488	50.9418	51.051	44.0154	49.92		56.3213	57	56.3213	53	56.3213	0.00157708	2.80215
27	Gomi Bor	30.7944	32.994	26.364	29.5932	28.392		39.2886	40	39.2886	41	39.2886	2.35536e-05	4.62794
28	Govardhan Kalikamod	39.9828	43.1964	40.9968	42.3072	39.468		26.1175	28	26.1175	27.4	26.1175	9.44566e-08	7.02477
29	Indira Sugandhit Dhan 1	45.708	41.34	40.3104	43.836	36.0126		46	45.1948	46.8	45.1948	45.1948	0.0361387	1.44203
30	IR 64	45.747	38.727	37.674	40.56	39.312		51.9948	50.2	51.9948	53	51.9948	5.76453e-05	4.23924
31	Jaldubbi	49.296	64.5372	45.0684	54.6	51.7218		41.8757	42.3	41.8757	45	41.8757	0.0137221	1.86258
32	Jawaphool	24.2346	25.5528	25.5528	26.8632	23.2596		27.2413	27.2413	28.9	27.2413	27	0.00896808	2.0473
33	Jhilli Mutant 13-5	42.8064	55.458	57.408	50.2632	48.8592		36.1	34.1796	38.4	34.1796	34.1796	0.000437303	3.35922
34	Jhilli Parent	43.29	39.78	38.844	40.95	43.1808		67.977	67.977	65.4	67.977	67.977	6.03477e-09	8.21934
35	Kadamphool parent	62.0568	58.1568	65.5668	60.7308	69.2094		32.3544	32.3544	33	32.3544	34	2.99147e-07	6.52412
36	Kalabhog	23.985	42.5568	42.276	36.2232	35.9346		48.1903	48.1903	45.8	48.1903	48.1903	0.00953421	2.02072
37	Kalajeera	50.544	46.9248	44.0076	56.16	48.672		37.4	36.5227	36.5227	36.5227	36.5227	0.000271752	3.56583
38	Kanaklata	46.6752	45	46.6752	45	46.6752		49.3272	49.5	49.3272	49	49.3272	4.92232e-05	4.30783
39	Karhani	12.9168	19.656	15.015	17.472	14.9604		43.3515	41	40.6	43.3515	43.3515	4.22705e-08	7.37396
40	Kari Alcha	45.942	45.864	38.532	41.7924	40.9032		36.16	36.16	36.16	38.6	36.16	0.00453858	2.34308
41	Kerkersali	27.261	23.6808	30.0144	26.1612	32.292		37.8	37.4675	37	37.4675	37.4675	0.000220603	3.65639
42	Khatiyapati	28.704	29.952	29.5776	28.314	28.08		37.8575	37.8575	38.9	37.8575	37.8575	1.9996e-08	7.69906
43	Khitish	28.08	26	28.08	27	28.08		29.952	29.952	29.952	30.1	29.952	0.00030759	3.51203
44	Kubri Mohar	36.8082	27.846	29.2968	32.955	29.2656		49.14	49.14	50.3	49.14	50	3.87196e-06	5.41207
45	Luchai Mutant 1	23.0178	15.8184	12.3708	15.8184	19.4376		28.6042	28.9	28.6042	29	28.6042	0.000233219	3.63224
46	Mahamaya	52.1664	41.496	43.2432	42.432	46.0278		37.8868	40.3	37.8868	34	37.8868	0.00888417	2.05138
47	Maheshwari	47.736	40.7862	48.36	40.404	45.2088		34.6	34.0504	34.0504	35	34.0504	0.000322957	3.49085
48	Mohlayi Banko	41.6364	48.9996	40.8408	44.8188	42.2994		38	37.1598	38.9	37.1598	37.1598	0.00406769	2.39065
49	MTU 1010	77.688	73.9596	55.458	63.96	74.0376		47.502	48.6	47.502	47.6	47.502	0.000824342	3.08389
50	Murisaal	54.99	54.99	54.99	55	56		57.33	57.33	56.4	57.33	57.33	0.000100909	3.99607
51	Nande Chenur	25.0536	36.4416	26.9724	33.228	27.4794		35.6	36.1	36.3521	36.3521	36.3521	0.0186557	1.72919
52	Nandel	40.0764	43.524	52.5096	47.5488	47.4708		36.3521	36.3521	35.6	36.3521	36	0.00135037	2.86955
53	Piwari Luchai	32.8224	33.1968	35.1	35.1	35.1		54.1981	54.3	54.1981	54	54.1981	2.29294e-10	9.63961
54	Pooja	33.696	32.2218	39.078	39.4524	28.3764		45.0147	45.6	45.0147	45.7	45.0147	0.000969874	3.01328
55	Raghunath	53.5704	54.756	56.355	52.767	52.1664		56.5594	57.3	56.5594	57	56.5594	0.00547356	2.26173
56	Ramli Chonch	52.0884	49.452	49.14	48.984	52.416		42.558	42.558	41.3	42.558	40	1.28502e-05	4.89109
57	Ratan Chudi	54.834	48.7968	47.424	51.5736	50.0916		55.2057	54.2	55.2057	55.2057	54	0.0118976	1.92454
58	Sadachar	32.6196	29.7024	29.2032	31.0284	26.793		36.9157	30.1	36.9157	36.9157	35	0.0119856	1.92134
59	Safri 17 Parent	36.972	32.0112	50.895	43.173	34.983		62.7198	59..2	62.7198	62.7198	62.7198	0.000510016	3.29242
60	Samleshwari	38.064	30.771	45.3492	39.6864	39.8736		23.166	28.1	23.166	23.166	23.166	0.000433682	3.36283
61	Sanchuriya Mutant 6	22.6044	27.5184	25.857	25.8804	25.4514		17.16	17.16	18.9	17.16	17.16	1.65422e-05	4.78141
62	Sanchuriya Parent	18.447	24.804	20.8494	21.7932	20.0304		32.1	31	28.9	22.9	27.9	0.00489353	2.31038
63	Shyamala Dhan	58.266	42.432	41.067	50.6532	55.7388		38.0453	39.1	38.0453	40	38.0453	0.0133354	1.87499
64	Siyar Dhan	34.32	32.292	35.1	29.0004	35.49		24.6	23.3754	23.3754	25.1	23.3754	7.51269e-05	4.1242
65	Suapankhi	26.676	27.7056	24.8976	27.5808	26.325		41.6	40.4052	40.4052	40.5	40.4052	6.86049e-09	8.16364
66	Tarun Bhog sel 1	38.7192	48.1728	44.421	39.9126	40.4352		50.553	50.553	51.6	50.553	52	0.00117024	2.93173
67	TCDM 1	47.8608	40.2558	46.1916	42.4866	50.544		51	52.3	54.3	57.1	54.1	0.00440303	2.35625
68	Tilkormel mutant-8	33.696	50.388	40.9968	39.4524	41.106		30.03	31.2	30.03	30.03	30.03	0.00375614	2.42526
69	TN1	30.7242	30.7242	28	30.7242	29		45.9	42	46.1	41.9	40.2	7.17939e-06	5.14391
70	Tulsi Manjari	27.495	42.042	23.0178	33.579	34.047		40	39.312	41	39.312	39.312	0.0439848	1.3567
71	Vikram TCR	29.328	35.0688	27.612	29.484	34.1952		39.5616	40.2	39.5616	40	39.5616	0.000382499	3.41737
72	Vishnu Bhog Parent	51.4176	55.3176	61.9242	56.4096	58.5468		36.8784	38.1	36.8784	34.1	36.8784	4.67896e-06	5.32985
73	Vishnubhog sel 1	45.6768	42.12	39.312	39.897	45.4272		51.1	50.5596	50	50.5596	50.5596	0.000328656	3.48326
74	Zinco Rice MS	36.27	31.122	33.1968	33.579	30.4668		36.1	35.2554	35.2554	35.1	35.2554	0.0451237	1.3456

## Sheet: Panicle length
S.No.	Name of Genotypes	Panicle length (cm) Arsenic site						Panicle length (cm) control site
		1	2	3	4	5		1	2	3	4	5	p value	log
1	Alsakar	22.5	24.3	21.3	23.1	24.5		30.32	31.2	30.32	31	30.32	2.08807e-06	5.68026
2	Alsakar mutant 3	21.8	23.5	18.6	21.1	22.4		24.3	25.1	24.3	24.3	24.3	0.00735419	2.13347
3	Bade Khujji	22.8	23.2	25.7	24.6	25		26.26	26.26	25.1	26.26	26.26	0.0177636	1.75047
4	Badsabhog Sel 1	25.5	30.5	28.3	26.9	28.9		30	30	30	31.2	30	0.0368924	1.43306
5	Badumoni	31.3	29.8	32.8	31.9	31.8		38.52	34.5	38.52	38.52	38.52	0.000175064	3.7568
6	Batashabhog	21.5	20.3	20.4	20.7	21		28.9	30.1	28.9	30	28.9	9.44283e-09	8.0249
7	Bor Chakuwa	23.5	27.2	24.1	24.8	22.7		31.46	30.1	31.46	31.46	31.46	3.44985e-05	4.4622
8	C.G. Jawaphool Trombay	28.3	28.6	25.3	27.4	28.1		25.3	25.3	25.3	25.3	25.3	0.00544767	2.26379
9	C.G. Zinc Rice - 2	21	22.5	22	22.4	22		22.93	23.5	22.93	22.93	22.93	0.00617968	2.20903
10	C.G. Zinc Rice 1	21.5	22.5	20	21.8	22		24.27	24.27	24.27	25.1	24.27	0.000224384	3.64901
11	Chapti Gurmatiya	20.6	20.3	19.5	19.8	20.1		26.64	22.6	26.64	28.9	26.64	0.00032371	3.48984
12	Chirainakhi	23.2	24	20.5	21.8	23.5		29.6	30	29.6	29.6	31.4	7.24623e-06	5.13989
13	Chote Gurmatiya	23.2	24.5	28.2	24.9	25.2		28.2	27.8	28.2	26.1	28.2	0.0262633	1.58065
14	Danighoda	19.6	22.4	20.2	21.3	22.5		23.2	24.1	23.2	23	23.2	0.00801022	2.09636
15	Danteshwari	23	24.6	21.5	22.5	23.8		25.68	26.1	25.68	25.68	26	0.000945394	3.02439
16	Dawar dhan	25.4	23.5	25	25	23.7		23.2	23.2	23	24.5	23.2	0.0477371	1.32114
17	Dehradun Basmati	27.4	30.5	29	28.4	30		24.5	24.5	25.6	24	24.5	8.96764e-05	4.04732
18	Dhaniya	30	33.5	33.5	32.8	33.6		40.1	39.68	41.2	39.68	39.68	9.1e-06	5.04096
19	Dubraj Sel 1	20.6	19	21.3	20.8	20.7		25.21	24.6	25.21	22	25.21	0.000645544	3.19007
20	Falod Dhan	24.9	24.5	27.2	25.6	26.3		28.7	26.8	28.7	27	28.7	0.00837662	2.07693
21	Gomi Bor	29.5	27.6	27.4	28.7	27.9		35.22	34.1	35.22	33.8	35.22	1.18103e-06	5.92774
22	Jeera Phool	27.2	24.8	27.8	26.3	27.1		31.2	30.24	31.2	30.24	30.24	0.000112605	3.94844
23	Jhilli Mutant 13-5	22.5	20.5	25.7	21.3	22.6		25.1	25.1	24.1	25.1	26.1	0.0253143	1.59663
24	Jhilli Parent	22.5	21.5	24.3	23.6	24.2		27.4	28.1	27.4	28	27.4	4.62584e-05	4.33481
25	Kadamphool	28.4	27.5	28	28.1	28.5		30.52	31.4	30.52	30.52	30.52	6.20324e-06	5.20738
26	Kadamphool parent	24.7	24.4	25.8	24.9	25.5		23.4	23.4	23.4	24.6	23.4	0.00379185	2.42115
27	Kalabhog	24.6	27.4	24	25.2	26.4		32.52	32.52	33.1	32.52	32.52	3.23502e-06	5.49012
28	Kalajeera	25.5	26.6	27.7	26.7	27.5		35.94	35.94	35.94	36.1	35.94	1.164e-08	7.93405
29	Kardhani	21.5	18.5	18.4	19.3	19.4		22.42	26.1	22.42	23	22.42	0.00282271	2.54933
30	Karhani	17.5	18	19.3	18.7	19.1		24.62	25.6	24.62	26.1	24.62	5.46988e-07	6.26202
31	Kari Alcha	27.7	28.2	26	27.3	27.2		28.84	29.1	28.84	30	28.84	0.00261553	2.58244
32	Kerkersali	20.5	21.5	24.5	23.5	24.8		29.96	29.96	31	29.96	25.5	0.00115376	2.93788
33	Khatiyapati	29.8	28.2	30.7	29.8	28.4		34.44	32.4	34.44	33	34.44	0.000139213	3.85632
34	Kubri Mohar	26.3	27	25.5	27.1	25.7		29.7	30.4	29.7	30	29.7	7.82426e-06	5.10656
35	Luchai	23.6	23.6	20.4	21.9	22.7		25.01	24.6	25.01	24.1	25.01	0.00623261	2.20533
36	Luchai Mutant 1	19.6	16.4	18	19.1	18.2		23.88	25	23.88	24.8	23.88	8.63348e-06	5.06381
37	Maharaji	25.5	24.6	24.2	24.8	25		28.08	24.5	28.08	26.7	28.08	0.0147408	1.83148
38	Maheshwari	23.5	24.5	24.3	24.1	24.2		26.96	27.4	26.96	26.1	26.96	7.42963e-06	5.12903
39	Mohlayi Banko	29	31.2	28.6	29.6	30.1		27.38	27.38	26.1	27.38	26	0.000926687	3.03307
40	Mota chudi	24.5	24	25.2	24.8	24.1		26.9	27.52	28.4	27.52	27.52	1.40433e-05	4.85253
41	Nagri Dubraj	25.8	26.5	30.1	27.1	26.4		25.1	24.1	25.1	25.1	25.1	0.0196973	1.70559
42	Nandel	24.4	27.5	29.5	28.4	26.7		24.11	24.11	26.1	24.11	24.11	0.0186887	1.72842
43	Pihu	21.5	22	21.4	21.3	21.8		23.5	22	23.5	23.5	26.1	0.0137737	1.86095
44	Piwari Luchai	21.3	23.4	25.7	24.8	21.9		19.98	21.6	19.98	22	19.98	0.0210978	1.67576
45	Pooja	25.2	25	23	24.1	25.1		28.1	26.7	28.1	28.1	27.4	0.00022016	3.65726
46	Ramli Chonch	26.4	25.3	27	26.4	25.8		30	31.96	31.96	28.9	31.96	0.000137201	3.86264
47	Ratan Chudi	24.3	24.2	23.5	23.8	24.3		26.02	26.02	26.5	26.02	28.7	0.00129436	2.88795
48	Rudra Parent	26.4	21.8	22.2	23.5	22.7		26.34	25.6	26.34	25.7	26.34	0.0112796	1.94771
49	Sadachar	23.6	24.2	23.7	24.6	23.8		24.98	24.98	26.1	24.98	27	0.00680836	2.16696
50	Samleshwari	26.6	26	26.6	26.7	26.8		24.21	22.9	24.21	24	23	2.14634e-05	4.6683
51	Sanchuriya Mutant 6	20.3	20	18.6	20.6	19.3		23.7	24.3	23.7	23.7	23.7	5.24922e-06	5.27991
52	Sanchuriya Parent	16.2	16.4	18.2	17.1	16.9		25.02	25.02	25.6	25.02	25.02	1.81345e-08	7.74149
53	Sata Dhan	25.3	25	26.8	26.1	25.8		21.74	21.74	20.5	21.74	21.74	4.92384e-06	5.3077
54	Shyamala Dhan	27.2	23.5	21.5	25.8	26.3		22.1	22.1	23.2	22.1	22.1	0.0436776	1.35974
55	Suapankhi	20.8	22.5	22.4	21.3	22.5		28.92	30	28.92	29.7	28.92	1.23108e-07	6.90972
56	Tarun Bhog sel 1	21	21.5	23.3	22.8	23.4		26.02	26.02	25.6	26.02	25.4	0.000142539	3.84607
57	Tilkormel mutant-8	19.6	24.5	19.3	22.1	21.5		25	24.3	24.3	23.8	24.3	0.0156412	1.80573
58	TN1	22.2	22.5	22.6	22.4	22.7		27.5	28.9	27.5	26.4	27.5	1.56393e-06	5.80578
59	Tulsi Manjari	27.2	28.5	25	26.3	28.1		38.04	39.4	38.04	38	38.04	1.94377e-07	6.71135
60	Vikram TCR	18.1	18.5	20.1	19	19.4		26.5	36	26.5	25	26.5	0.00205363	2.68748
61	Vishnu Bhog Parent	22	22.2	21.4	22.4	21.9		26.7	28.7	26.7	26.7	26.7	2.44309e-06	5.61206
62	Vishnubhog sel 1	26	23.5	26.2	25.9	24.5		21.7	22	21.7	21.7	21.7	0.000178382	3.74865

## Sheet: No. of effective tillers
S.No.	Name of Genotypes	No. of effective tillers Arsenic site							No. of effective tillers Control site
		1	2	3	4	5			1	2	3	4	5	p value	log
1	Alsakar	10	9	10	10	9			8.4	7	8.4	8.4	8.4	0.011498	1.93938
2	Ambemohar parent	13	15	18	15	18			10	10	11	10	10	9.58459e-05	4.01843
3	Badam Dhan	15	16	15	18	18			19.8	18	19.8	19.8	19.8	0.0103895	1.9834
4	Bade Khujji	9	11	11	10	11			12	12	12	11	12	0.0126545	1.89776
5	Badsabhog Sel 1	11	10	12	11	10			9.17	9.17	10	9.17	9.17	0.0180813	1.74277
6	Badumoni	9	11	7	9	8			16.8	16.8	16	16.8	15	4.78075e-05	4.3205
7	Batashabhog	11	11	12	13	12			10.4	11	10.4	10.4	10.4	0.00621942	2.20625
8	Bhata Dubraj	6	8	8	8	7			8.4	8.4	8.4	9	8.4	0.0204912	1.68843
9	Bor Chakuwa	8	16	9	11	9			18.6	18.6	18.6	18	18.6	0.00163564	2.78631
10	Chandrahasini	12	11	11	12	11			8	10	8	9	8	0.00117483	2.93003
11	Chapti Gurmatiya	12	11	10	11	9			8	8	8	7	8	0.00135583	2.8678
12	Chirainakhi	9	7	10	8	10			16.8	16.8	16.8	16.8	16.8	5.62661e-06	5.24975
13	Chote Gurmatiya	19	8	11	18	14			18	16	18	18	18	0.0402319	1.39543
14	Dehradun Basmati	18	15	10	13	12			7.6	9	7.6	7.6	7.6	0.00202625	2.69331
15	Dhaniya	5	4	6	6	5			13.2	13.2	13.2	12	13.2	1.17749e-06	5.92904
16	Dudhiya Dawar	9	9	12	8	11			6.4	6.4	6.4	8	6.4	0.00738781	2.13148
17	Falod Dhan	10	9	12	12	9			14.4	12	14.4	14.4	14.4	0.00810725	2.09113
18	Gomi Bor	13	9	6	11	10			17.8	17	17.8	16	17.8	8.88031e-05	4.05157
19	Govardhan Kalikamod	9	8	11	12	10			7	7	8	7	10	0.044079	1.35577
20	Harinakhuri	15	16	17	18	18			22	20	22	19	22	0.00276182	2.5588
21	Indira Sugandhit Dhan 1	12	11	14	13	15			10	10	10	11	10	0.00595532	2.2251
22	IR 64	4	5	7	7	5			9	8	9	9	9	0.00149552	2.82521
23	Jaldubbi	10	4	8	9	7			11.4	11.4	12	11.4	11.4	0.00216704	2.66413
24	Jeera Phool	18	15	14	17	16			10	10	10	9	10	3.36176e-05	4.47343
25	Jhilli Mutant 13-5	16	19	12	13	15			11	11	10	11	11	0.0241331	1.61739
26	Jhilli Parent	13	7	10	12	9			6	6	6	8	6	0.0189077	1.72336
27	Kadamphool	7	13	10	9	8			7.6	7.6	7	7.6	7.6	0.0339419	1.46926
28	Kalabhog	6	4	6	7	6			13.8	12	13.8	13.8	13.8	1.01285e-05	4.99445
29	Kardhani	18	18	17	18	15			20.2	20.2	20.2	18	20.2	0.0104826	1.97953
30	Kari Alcha	9	5	6	7	8			12.45	12.45	10	12.45	12.45	0.0002359	3.62727
31	Kerkersali	18	15	15	15	16			22.8	22.8	22.8	22	22.8	3.23142e-08	7.49061
32	Khatiyapati	10	10	8	10	11			7	7	8	7	7	0.00370478	2.43124
33	KonJoha	9	8	9	8	9			9.6	11	9.6	9.6	9.6	0.011498	1.93938
34	Luchai Mutant 1	19	15	17	18	19			14.28	14.28	12	14.28	14.28	0.00706682	2.15078
35	Mahamaya	10	10	11	10	12			7.6	7.6	9	7.6	7.6	0.000958726	3.01831
36	Mohlayi Banko	12	11	9	10	11			10	6.2	6.2	7	8	0.018731	1.72744
37	MTU 1010	5	4	7	6	5			8.88	8.88	8.88	10	8.88	0.000662667	3.1787
38	Murisaal	17	16	17	18	15			18	19	18	18	18	0.0271395	1.5664
39	Nande Chenur	7	8	10	8	9			10.84	10.84	12	10.84	13	0.00383116	2.41667
40	Piwari Luchai	14	15	15	15	14			15	8	12	8	12	0.0447754	1.34896
41	Pooja	15	17	18	15	17			15	12	15	13	15	0.0189127	1.72325
42	Protezin	9	9	9	10	9			10.61	10.61	12	10.61	10.61	0.00372888	2.42842
43	Rajeshwari	12	10	9	9	11			7	7	6	7	7	0.000456157	3.34089
44	Ramli Chonch	15	13	19	18	14			10	4.8	4.8	8	9	0.00178899	2.74739
45	Ratan Chudi	5	8	7	8	6			9	9	10	9	9	0.00467842	2.3299
46	Rudra Parent	18	13	14	14	16			5.2	4	5.2	6	5.2	2.4632e-06	5.6085
47	Sadachar	9	9	8	10	9			11	12	11	11	11	0.00127322	2.8951
48	Safri 17 Parent	14	19	20	18	15			9	9	9	10	9	4.199e-05	4.37685
49	Samleshwari	11	7	13	11	9			7	7	7	8	7	0.0459966	1.33727
50	Sanchuriya Parent	19	13	12	18	15			9.83	12	9.83	9.83	9.83	0.0121328	1.91604
51	Sata Dhan	13	11	16	14	12			10.8	10.8	10.8	10	10.8	0.033668	1.47278
52	Suapankhi	11	9	12	12	9			6.8	6.8	8	6.8	6.8	0.00364213	2.43864
53	TCDM 1	17	21	20	18	17			11	11	11	10	11	2.37741e-05	4.6239
54	TN1	11	11	12	13	14			8	8	8	9	8	0.000203819	3.69075
55	Tulsi Manjari	17	15	15	17	18			8.8	10	8.8	8.8	8.8	1.98267e-05	4.70275
56	Vishnu Bhog Parent	13	20	20	18	16			10	10	11	10	10	2.93639e-05	4.53219
57	Vishnubhog Mutant 71-4	15	14	11	12	15			18	18	16	18	18	0.00157661	2.80228

## Sheet: Harvest index
S.No.	Name of Genotypes	Harvest index Arsenic site						Harvest index Control site
		1	2	3	4	5		1	2	3	4	5	p value	log
1	Aazadi	0.537155	0.537155	0.4	0.537155	0.537155		0.572361	0.572361	0.7	0.572361	0.572361	0.046475	1.33278
2	Alsakar mutant 3	0.551585	0.551585	0.5	0.551585	0.551585		0.7	0.590933	0.590933	0.590933	0.590933	0.0180848	1.74269
3	Bade Khujji	0.605918	0.5	0.605918	0.605918	0.605918		0.639198	0.639198	0.639198	0.7	0.639198	0.025942	1.586
4	Badumoni	0.614618	0.614618	0.5	0.614618	0.614618		0.7	0.648498	0.648498	0.648498	0.648498	0.0283567	1.54734
5	Bahadur Sel 1	0.6	0.684662	0.684662	0.684662	0.684662		0.717511	0.717511	0.8	0.717511	0.717511	0.0230689	1.63697
6	Bastul	0.388551	0.3	0.388551	0.388551	0.388551		0.607444	0.5	0.607444	0.607444	0.607444	5.61187e-05	4.25089
7	Batashabhog	0.428512	0.428512	0.428512	0.3	0.428512		0.548206	0.548206	0.548206	0.7	0.548206	0.00223115	2.65147
8	C.G. Sugandhit Bhog	0.552404	0.552404	0.7	0.552404	0.552404		0.511066	0.511066	0.511066	0.4	0.511066	0.035848	1.44554
9	Chandrahasini	0.866036	0.866036	0.8	0.866036	0.8		0.697454	0.697454	0.697454	0.697454	0.8	0.00162849	2.78822
10	Chapti Gurmatiya	0.502387	0.6	0.502387	0.502387	0.502387		0.911449	0.6	0.911449	0.7	0.911449	0.00324318	2.48903
11	Chirainakhi	0.732325	0.732325	0.8	0.732325	0.732325		0.7	0.564058	0.564058	0.564058	0.564058	0.00094045	3.02666
12	CR-800	0.547481	0.547481	0.547481	0.4	0.547481		0.689791	0.7	0.689791	0.8	0.689791	0.000680751	3.16701
13	Danighoda	0.700945	0.700945	0.6	0.700945	0.700945		0.580824	0.5	0.580824	0.580824	0.580824	0.00203168	2.69214
14	Danteshwari	0.649408	0.649408	0.649408	0.7	0.649408		0.767711	0.767711	0.767711	0.7	0.767711	0.000511112	3.29148
15	Dawar dhan	0.479419	0.479419	0.6	0.479419	0.479419		0.677557	0.677557	0.8	0.677557	0.677557	0.00041654	3.38034
16	Dubraj Sel 1	0.519421	0.6	0.519421	0.519421	0.519421		0.712348	0.6	0.712348	0.712348	0.712348	0.000521273	3.28293
17	Falod Dhan	0.681529	0.681529	0.681529	0.681529	0.8		0.528085	0.528085	0.6	0.528085	0.528085	0.000373441	3.42778
18	Gudma Dhan	0.409275	0.409275	0.5	0.409275	0.409275		0.661944	0.661944	0.6	0.661944	0.661944	7.81978e-06	5.10681
19	Indira Areobic 1	0.637331	0.69	0.637331	0.637331	0.637331		0.446981	0.5	0.446981	0.446981	0.446981	1.36475e-06	5.86495
20	IR 64	0.485914	0.6	0.485914	0.485914	0.485914		0.667083	0.667083	0.667083	0.8	0.667083	0.000747181	3.12657
21	Jeera Phool	0.571155	0.571155	0.571155	0.7	0.571155		0.737087	0.737087	0.8	0.737087	0.737087	0.000705554	3.15147
22	Kalajeera	0.526608	0.526608	0.526608	0.7	0.526608		0.680837	0.680837	0.680837	0.6	0.680837	0.0269908	1.56878
23	Kardhani	0.506172	0.506172	0.506172	0.4	0.506172		0.560785	0.560785	0.560785	0.7	0.560785	0.0181129	1.74201
24	Karhani	0.639678	0.6	0.639678	0.639678	0.639678		0.8	0.725611	0.725611	0.725611	0.725611	0.000198451	3.70235
25	Kari Alcha	0.515501	0.515501	0.515501	0.4	0.515501		0.568418	0.568418	0.69	0.568418	0.568418	0.017295	1.76208
26	Kerkersali	0.658456	0.658456	0.658456	0.6	0.658456		0.543943	0.6	0.543943	0.543943	0.543943	0.000478301	3.3203
27	Khatiyapati	0.455677	0.6	0.455677	0.455677	0.455677		0.722842	0.722842	0.6	0.722842	0.722842	0.000487802	3.31176
28	Kubri Mohar	0.570477	0.7	0.570477	0.570477	0.570477		0.485303	0.485303	0.485303	0.6	0.485303	0.0343208	1.46444
29	Luchai	0.568895	0.568895	0.568895	0.5	0.568895		0.712404	0.8	0.712404	0.712404	0.712404	5.03555e-05	4.29795
30	Maharaji	0.505406	0.505406	0.6	0.505406	0.505406		0.613074	0.613074	0.613074	0.68	0.613074	0.00226521	2.64489
31	Mainpat 1	0.635145	0.635145	0.635145	0.7	0.635145		0.752085	0.7	0.752085	0.752085	0.752085	0.000496515	3.30407
32	Makhan Dhan	0.720239	0.720239	0.720239	0.720239	0.8		0.543324	0.543324	0.4	0.543324	0.543324	0.000144595	3.83985
33	Mohlayi Banko	0.476139	0.476139	0.6	0.476139	0.476139		0.655252	0.655252	0.655252	0.6	0.655252	0.000743896	3.12849
34	MTU 1010	0.527653	0.527653	0.527653	0.6	0.527653		0.752734	0.752734	0.7	0.752734	0.752734	3.68592e-06	5.43345
35	Nagpuriya Gurmatiya	0.682292	0.682292	0.682292	0.682292	0.682292		0.511946	0.511946	0.511946	0.6	0.511946	2.43094e-05	4.61423
36	Nagri Dubraj	0.44525	0.44525	0.3	0.44525	0.44525		0.722959	0.5	0.722959	0.722959	0.722959	0.00115504	2.9374
37	Natural Sudha Gold	0.694833	0.694833	0.6	0.694833	0.694833		0.48857	0.6	0.48857	0.48857	0.48857	0.000487818	3.31174
38	Piwari Luchai	0.501567	0.4	0.501567	0.501567	0.501567		0.641788	0.641788	0.641788	0.7	0.641788	7.96486e-05	4.09882
39	Pooja	0.583558	0.583558	0.583558	0.5	0.583558		0.684794	0.684794	0.684794	0.8	0.684794	0.00111625	2.95224
40	Protezin	0.541961	0.541961	0.541961	0.541961	0.6		0.812481	0.7	0.812481	0.812481	0.812481	1.41072e-05	4.85056
41	Rajeshwari	0.651059	0.651059	0.651059	0.6	0.651059		0.529683	0.529683	0.6	0.529683	0.529683	0.000518066	3.28562
42	Ratan Chudi	0.642463	0.642463	0.5	0.642463	0.642463		0.727947	0.8	0.727947	0.727947	0.727947	0.00383613	2.41611
43	RRF- 105	0.680647	0.680647	0.680647	0.8	0.680647		0.573315	0.573315	0.5	0.573315	0.573315	0.000815645	3.0885
44	Rudra Parent	0.604805	0.7	0.604805	0.604805	0.604805		0.679878	0.679878	0.679878	0.679878	0.8	0.0310488	1.50796
45	Salai Pankhi	0.505779	0.505779	0.505779	0.56	0.505779		0.734642	0.734642	0.734642	0.734642	0.6	0.0001725	3.76321
46	Samleshwari	0.735903	0.735903	0.8	0.735903	0.735903		0.618162	0.4	0.618162	0.618162	0.618162	0.00501532	2.2997
47	Sanchuriya Mutant 6	0.479241	0.479241	0.479241	0.479241	0.6		0.653258	0.653258	0.8	0.653258	0.653258	0.00151167	2.82054
48	Sanchuriya Parent	0.493849	0.493849	0.7	0.493849	0.493849		0.734707	0.734707	0.734707	0.6	0.734707	0.00800635	2.09657
49	Shyamala Dhan	0.69789	0.69789	0.5	0.69789	0.69789		0.769791	0.769791	0.769791	0.769791	0.7	0.0486342	1.31306
50	Siyar Dhan	0.793509	0.793509	0.793509	0.6	0.793509		0.538154	0.538154	0.4	0.538154	0.538154	0.000888293	3.05144
51	Tarun Bhog sel 1	0.379363	0.379363	0.379363	0.5	0.379363		0.639999	0.7	0.639999	0.639999	0.639999	1.54842e-05	4.81011
52	TCDM 1	0.40584	0.40584	0.6	0.40584	0.40584		0.631383	0.631383	0.4	0.631383	0.631383	0.0485644	1.31368
53	TN1	0.633659	0.633659	0.7	0.633659	0.633659		0.818717	0.818717	0.818717	0.7	0.818717	0.000613749	3.21201
54	Vikram TCR	0.63268	0.7	0.63268	0.63268	0.63268		0.404437	0.6	0.404437	0.404437	0.404437	0.00119724	2.92182
55	Vishnu Bhog Parent	0.558153	0.558153	0.558153	0.8	0.558153		0.42966	0.42966	0.42966	0.5	0.42966	0.0120256	1.91989
56	Vishnubhog sel 1	0.641457	0.641457	0.8	0.641457	0.641457		0.782881	0.782881	0.7	0.782881	0.782881	0.0314652	1.50217
57	Zinco Rice MS	0.547857	0.547857	0.547857	0.6	0.547857		0.623853	0.623853	0.7	0.623853	0.623853	0.00235715	2.62761
58	Khitish	0.469704	0.469704	0.6	0.469704	0.469704		0.671904	0.6	0.671904	0.6	0.671904	0.00157026	2.80403
59	Murisaal	0.413659	0.413659	0.5	0.413659	0.413659		0.671439	0.671439	0.671439	0.5	0.671439	0.000668224	3.17508

## Sheet: Spikelet fertility
S.No.	Name of Genotypes	Spikelet fertility (%) Arsenic site						Spikelet fertility (%) Control site
		1	2	3	4	5		1	2	3	4	5	p value	log
1	Adhoni Bora	86.6469	86.6469	86.6469	86.6469	86.6469		86.9767	86.9767	88	86.9767	86.9767	0.0310426	1.50804
2	Ajan Dhan	96.2169	96.2169	96.2169	96.2169	96.2169		92.1277	90	92.1277	92.1277	92.1277	5.44734e-06	5.26382
3	Alsakar	93.2787	93.2787	93.2787	93.2787	93.2787		81.4024	81.4024	80	80	81.4024	3.71187e-10	9.43041
4	Alsakar mutant 3	92.8187	92.8187	92.8187	92.8187	92.8187		95.1613	93	95.1613	95.1613	95.1613	0.002228	2.65208
5	Ambemohar parent	70.0365	70.0365	70.0365	70.0365	70.0365		83.9358	83.9357	83.9357	80	83.9357	1.70554e-07	6.76814
6	Badam Dhan	88.8535	88.8535	88.8535	88.8535	88.8535		87.7922	87.7922	87.7922	88	87.7922	8.12732e-09	8.09005
7	Bade Khujji	91.9872	91.9872	91.9872	91.9872	91.9872		90.1373	91	90.1373	89	90.1373	0.000327144	3.48526
8	Badsabhog Sel 1	80.9524	80.9524	80.9524	80.9524	80.9524		85.6501	85.6501	84	85.6501	85.6501	1.01327e-06	5.99427
10	Bahadur Sel 1	68.9366	68.9366	68.9366	68.9366	68.9366		70.0089	70.0089	70.0089	71	70.0089	0.000207022	3.68398
11	Bastul	88.6957	88.6957	88.6957	88.6957	88.6957		90.604	90.604	92	90.604	90.604	5.07073e-05	4.29493
12	Batashabhog	83.2975	83.2975	83.2975	83.2975	83.2975		65.0538	62	65.0538	65.0538	65.0538	1.31751e-09	8.88025
13	Bor Chakuwa	92.7696	92.7696	92.7696	92.7696	92.7696		89.4793	89.4793	87	89.4793	89.4793	6.09809e-05	4.21481
14	C.G. Jawaphool Trombay	78.6916	78.6916	78.6916	78.6916	78.6916		85.9729	85.9729	85.9729	85.9728	84	1.1846e-07	6.92643
15	C.G. Sugandhit Bhog	88.1356	88.1356	88.1356	88.1356	88.1356		90.1031	90.1031	89	90.1031	90.1031	4.70219e-05	4.3277
16	C.G. Zinc Rice - 2	80.8642	80.8642	80.8642	80.8642	80.8642		73.7366	78	73.7366	73.7366	73.736	7.92567e-05	4.10096
17	Chandrahasini	76.2295	76.2295	76.2295	76.2295	76.2295		79.2729	80	79.2729	79.2729	79.2729	1.9741e-08	7.70463
18	Chapti Gurmatiya	80.6612	80.6612	80.6612	80.6612	80.6612		88.8421	88.8421	86	88.8421	88.8421	9.24906e-07	6.0339
19	Chhindmauri	95.0125	95.0125	95.0125	95.0125	95.0125		77	78.1609	78.1609	78.1609	78.1609	1.29689e-12	11.8871
20	Chirainakhi	95.3374	95.3374	95.3374	95.3374	95.3374		91.7021	91.7021	91.7021	90	91.7021	2.63578e-06	5.57909
21	Chote Gurmatiya	94.9383	94.9383	94.9383	94.9383	94.9383		93.609	90	93.609	93.609	93.609	0.0217596	1.66235
22	Danighoda	92.8571	92.8571	92.8571	92.8571	92.8571		86.4601	86.4601	88	86.4601	86.4601	4.46028e-08	7.35064
23	Danteshwari	90.9699	90.9699	90.9699	90.9699	90.9699		89.4737	89.4737	89.4737	86	89.4737	0.013524	1.8689
24	Dawar dhan	90.3896	90.3896	90.3896	90.3896	90.3896		83.2282	85	83.2282	83.2282	83.2282	5.59155e-08	7.25247
25	Dehradun Basmati	85.8501	85.8501	85.8501	85.8501	85.8501		60	54.4726	54.4726	54.4726	54.4726	3.4095e-09	8.46731
26	Dubraj Sel 1	93.5404	93.5404	93.5404	93.5404	93.5404		75.7463	75.7463	75.7463	76	75.7463	5.01259e-18	17.2999
27	Dudhiya Dawar	89.4937	89.4937	89.4937	89.4937	89.4937		69.6429	74	69.6429	69.6429	69.6429	2.08288e-08	7.68134
28	Gomi Bor	94.5087	94.5087	94.5087	94.5087	94.5087		91	90.4529	90.4529	90.4529	90.4529	3.828e-10	9.41703
29	Govardhan Kalikamod	81.0049	81.0049	81.0049	81.0049	81.0049		89.0836	89.0836	88	87	89.0836	1.02752e-07	6.98821
30	Gudma Dhan	87.0192	87.0192	87.0192	87.0192	87.0192		87.4735	87.4735	88	87.4735	87.4735	0.000716753	3.14463
31	Harinakhuri	79.0026	79.0026	79.0026	79.0026	79.0026		79.8042	79.8042	79.8042	80	79.8042	2.33655e-08	7.63143
32	Indira Sugandhit Dhan 1	84.5433	84.5433	84.5433	84.5433	84.5433		72.7273	72.7273	70	72.7273	72.7273	1.52246e-08	7.81745
33	IR 64	89.4895	89.4895	89.4895	89.4895	89.4895		84.6154	84.6154	82	84.6154	84.6154	6.7152e-06	5.17294
34	Jaldubbi	81.1351	81.1351	81.1351	81.1351	81.1351		69	71.2182	71.2182	71.2182	71.2182	1.20129e-08	7.92035
35	Jeera Phool	89.9225	89.9225	89.9225	89.9225	89.9225		75.4642	75.4642	75.4642	78	75.4642	3.28906e-09	8.48293
36	Jhilli Mutant 13-5	86.8516	86.8516	86.8516	86.8516	86.8516		84.8485	84.8485	80	84.8485	84.8485	0.0154474	1.81114
37	Jhilli Parent	92.0128	92.0128	92.0128	92.0128	92.0128		82.4074	82.4074	82.4074	80	82.4074	2.82854e-08	7.54844
38	Kadamphool	79.5585	79.5585	79.5585	79.5585	79.5585		56.2592	60	56.2592	56.2592	56.2592	1.59265e-09	8.79788
39	Kalajeera	93.1949	93.1949	93.1949	93.1949	93.1949		50	51.5424	51.5424	51.5424	51.5424	9.54178e-15	14.0204
40	Kanaklata	74.6957	74.6957	74.6957	74.6957	74.6957		73.2558	73.2558	73.2558	73.2558	70	0.0124007	1.90655
41	Kardhani	91.9192	91.9192	91.9192	91.9192	91.9192		87.2792	87.2792	85	87.2792	87.2792	3.67147e-06	5.43516
42	Karhani	93.4307	93.4307	93.4307	93.4307	93.4307		90.2878	90.2878	90.2878	89	90.2878	1.03205e-06	5.9863
43	Kari Alcha	91.6005	91.6005	91.6005	91.6005	91.6005		85.1866	82	85.1866	85.1866	85.1866	3.97188e-06	5.401
44	Kerkersali	91.9003	91.9003	91.9003	91.9003	91.9003		88.0052	85	88.0052	88.0052	88.0052	7.05656e-05	4.15141
45	Khatiyapati	91.0859	91.0859	91.0859	91.0859	91.0859		81.0726	81.0726	80	81.0726	81.0726	4.14044e-11	10.383
46	Kubri Mohar	87.5	87.5	87.5	87.5	87.5		80	82	86	84	85	0.00518654	2.28512
47	Luchai	93.0262	93.0262	93.0262	93.0262	93.0262		92	89.9346	89.9346	89.9346	89.9346	0.000191286	3.71832
48	Luchai Mutant 1	89.9787	89.9787	89.9787	89.9787	89.9787		80.702	80.702	85	80.702	80.702	9.92964e-06	5.00307
49	Mahamaya	87.5393	87.5393	87.5393	87.5393	87.5393		92.2872	92.2872	92.2872	92.2872	90	1.36673e-05	4.86432
50	Maharaji	93.9002	93.9002	93.9002	93.9002	93.9002		89.6789	89.6789	92	89.6789	89.6789	4.01682e-05	4.39612
51	Maheshwari	78.4067	78.4067	78.4067	78.4067	78.4067		78	77.193	77.193	77.193	77.193	0.000184219	3.73467
52	Mohlayi Banko	87.9223	87.9223	87.9223	87.9223	87.9223		62.592	62.592	68	62.592	62.592	1.65778e-08	7.78047
53	Mota chudi	92.8144	92.8144	92.8144	92.8144	92.8144		90.9695	90.9695	90.9695	90.9695	87	0.0104792	1.97967
54	Nagri Dubraj	89.0625	89.0625	89.0625	89.0625	89.0625		82.0896	82.0896	80	82.0896	82.0896	1.06863e-07	6.97117
55	Nande Chenur	96	96	95	96	96		77	79.6103	79.6103	79.6103	79.6103	1.70126e-09	8.76923
56	Nandel	92.9104	92.9104	92.9104	92.9104	92.9104		79.6103	79.6103	79.6103	78	79.6103	1.07589e-10	9.96823
57	Natural Madhu Gold	87.2743	87.2743	87.2743	87.2743	87.2743		87.4384	87.4384	87.4384	88	87.4384	0.0392355	1.40632
58	Pihu	89.7924	89.7924	89.7924	89.7924	89.7924		86	87.5389	87.5389	87.5389	87.5389	3.28509e-05	4.48345
59	Piwari Luchai	96.3061	96.3061	96.3061	96.3061	96.3061		76.9231	76.9231	75	76.9231	76.9231	2.27547e-11	10.6429
60	Pooja	87.8882	87.8882	87.8882	87.8882	87.8882		80.814	78	80.814	80.814	80.814	8.3576e-07	6.07792
61	Protezin	95.2866	95.2866	95.2866	95.2866	95.2866		75	78.3867	78.3867	78.3867	78.3867	5.21963e-09	8.28236
62	Ramli Chonch	92.6893	92.6893	92.6893	92.6893	92.6893		71.5847	71.5847	70	71.5847	71.5847	2.5556e-12	11.5925
63	Rudra Parent	94.1634	94.1634	94.1634	94.1634	94.1634		87.1605	87.1605	87.1605	84	87.1605	2.03945e-06	5.69049
64	Safri 17 Parent	93.1159	93.1159	93.1159	93.1159	93.1159		80.1075	80.1075	85	80.1075	80.1075	1.78203e-06	5.74909
65	Salai Pankhi	87.4157	87.4157	87.4157	87.4157	87.4157		87.8	88	87.8	87.8	87.8	5.45882e-06	5.2629
66	Samleshwari	94.809	94.809	94.809	94.809	94.809		76.608	76.608	78	76.608	76.608	3.76911e-12	11.4238
67	Sanchuriya Mutant 6	92.5208	92.5208	92.5208	92.5208	92.5208		81	82.069	82.069	82.069	82.069	2.8858e-11	10.5397
68	Sanchuriya Parent	92.4603	92.4603	92.4603	92.4603	92.4603		84.7558	84.7558	82	84.7558	84.7558	3.89601e-07	6.40938
69	Sata Dhan	94.9647	94.9647	94.9647	94.9647	94.9647		91.0931	91.0931	91.0931	88	91.0931	8.73445e-05	4.05876
70	Shyamala Dhan	88.354	88.354	88.354	88.354	88.354		85.9023	85.9023	85.9023	86	85.9023	1.9469e-14	13.7107
71	Siyar Dhan	86.7647	86.7647	86.7647	86.7647	86.7647		71.978	70	71.978	68	71.978	3.92265e-08	7.40642
72	Suapankhi	92.623	92.623	92.623	92.623	92.623		84.9057	84.9057	82	84.9057	84.9057	5.63984e-07	6.24873
73	Tarun Bhog sel 1	87.7778	87.7778	87.7778	87.7778	87.7778		92.3591	92.3591	92.3591	90	92.3591	2.35641e-05	4.62775
74	TCDM 1	92.6471	92.6471	92.6471	92.6471	92.6471		83.908	83.908	83	83.908	83.908	3.26576e-11	10.486
75	Tilkormel mutant-8	79.6875	79.6875	79.6875	79.6875	79.6875		84.1463	84.1463	84.1463	82	84.1463	1.35835e-05	4.86699
76	TN1	91.3386	91.3386	91.3386	91.3386	91.3386		93.75	94	93.75	93.75	93.75	3.2088e-11	10.4937
77	Tulsi Manjari	92.4253	92.4253	92.4253	92.4253	92.4253		65.6566	65.6566	68	65.6566	65.6566	1.12892e-11	10.9473
78	Vikram TCR	81.2395	81.2395	81.2395	81.2395	81.2395		85.8586	88	85.8586	85.8586	85.8586	2.46017e-06	5.60903
79	Vishnu Bhog Parent	86	86	86	86	84		72.1925	72.1925	72.1925	70	72.1925	1.21166e-08	7.91662
80	Vishnubhog Mutant 71-4	73.9286	73.9286	73.9286	73.9286	73.9286		74.4275	75	74.4275	74.4275	74.4275	0.000679998	3.16749
81	Vishnubhog sel 1	89.6622	89.6622	89.6622	89.6622	89.6622		72.8571	72.8571	72.8571	76.5	72.8571	1.87921e-08	7.72602
82	Zinco Rice MS	73.6842	73.6842	73.6842	73.6842	73.6842		75.6871	78	75.6871	75.6871	75.6871	0.000702667	3.15325
